# Supplementary material for: Central metabolism and development are rewired in lichenized cyanobacteria
Source: ISME J. 2025 Aug 6;19(1):wraf166. doi: 10.1093/ismejo/wraf166 (PMC12416817; doi:10.1093/ismejo/wraf166)
Supplement: supplementary_tables_isme_wraf166 [file supplementary_tables_isme_wraf166.xlsx]

## Sheet: S1
Table S1. Metadata for the 243 genomes of Nostoc used in the study and three additional genomes representing outgroup taxa. * JGI project accession.
Taxon label	Region/Voucher	Group	Lifestyle	Genome source	Assembly status	Nostoc subclade	Nostoc section	Nostoc species complex	Nostoc phylogroup	Chromosome total length (bp)	GC (%)	Chromosome contig median depth	BUSCO completenes (%)	Plasmids total length (bp)	NCBI accession	Reference
Nostoc sp. 2RC	Peoria, Illinois, United States of America	Ingroup	Azolla symbiont	Isolate	Fragmented	subclade 1/Desmonostoc	NA	NA	NA	7670472	40.62	NA	99.4	987100	GCF_014222165.1	Pratte et al. 2021
Nostoc sp. UCD120	Yellow Springs, Ohaio, United States of America	Ingroup	Azolla symbiont	Isolate	Fragmented	subclade 3	section 3.11	spp. complex 3.11a	NA	6948243	41.57	NA	99.5	1432627	GCF_014222255.1	Pratte et al. 2021
Nostoc sp. UCD121	Yellow Springs, Ohaio, United States of America	Ingroup	Azolla symbiont	Isolate	Fragmented	subclade 3	section 3.11	spp. complex 3.11a	NA	7443718	41.36	NA	99.1	1031617	GCF_014222285.1	Pratte et al. 2021
Nostoc cf. edaphicum LEGE 07299	Minho estuary, Seixas, Portugal	Ingroup	Cycad symbiont	Isolate	Fragmented	subclade 3	section 3.1	spp. complex 3.1a	NA	4014090	42.28	NA	98.1	980285	GCF_015207245.1	Eusebio et al. 2021
Nostoc punctiforme PCC 73102	Australia, ATCC 29133	Ingroup	Cycad symbiont	Isolate	Complete chromosome and plasmids	subclade 3	section 3.11	spp. complex 3.11a	NA	8234322	41.41	NA	98.8	824869	NC_010628.1	Shih et al. 2013
Nostoc sp 1.3 Bowenia serrulata	Byfield, Australia	Ingroup	Cycad symbiont	Metagenome	Fragmented	subclade 3	section 3.1	spp. complex 3.1a	NA	8296862	41.51	NA	90.8	0	1325816*	Gehringer et al. 2010
Nostoc sp. 40.5 Macrozamia communis	Currambene, Australia	Ingroup	Cycad symbiont	Metagenome	Complete chromosome, missing plasmids	subclade 3	section 3.11	spp. complex 3.11a	NA	8330171	41.56	NA	99.6	0	1325815*	Gehringer et al. 2010
Nostoc sp. 62.1 Macrozamia_mountperriensis	Brooweena, Australia	Ingroup	Cycad symbiont	Metagenome	Complete chromosome, missing plasmids	subclade 3	section 3.1	spp. complex 3.1a	NA	8344929	41.53	NA	99	43614	1325813*	Gehringer et al. 2010
Nostoc sp. 73.1 Macrozamia serpentina	Mt. Slopeway, Australia	Ingroup	Cycad symbiont	Metagenome	Complete chromosome, missing plasmids	subclade 3	section 3.1	spp. complex 3.1a	NA	8475087	41.5	NA	99.2	0	1325811*	Gehringer et al. 2010
Nostoc sp. ChiQUE01a Ceratozamia hildae	Queretaro, Mexico	Ingroup	Cycad symbiont	Metagenome	Fragmented	subclade 1/Desmonostoc	NA	NA	NA	7892772	41.19	NA	99.1	415894	GCA_034531295.1	Bustos-Diaz et al. 2024
Nostoc sp. ChiQUE01b Ceratozamia hildae	Queretaro, Mexico	Ingroup	Cycad symbiont	Metagenome	Fragmented	subclade 3	section 3.2	spp. complex 3.2a	NA	8575961	41.46	NA	98.7	1113093	GCA_034531255.1	Bustos-Diaz et al. 2024
Nostoc sp. ChiQUE02 Queretaro, Mexico	Queretaro, Mexico	Ingroup	Cycad symbiont	Metagenome	Fragmented	subclade 3	section 3.9	NA	NA	8042807	41.89	NA	99.5	662766	GCA_034531305.1	Bustos-Diaz et al. 2024
Nostoc sp. ChiSLP01 Ceratozamia hildae	San Luis Potosi, Mexico	Ingroup	Cycad symbiont	Metagenome	Fragmented	subclade 1/Desmonostoc	NA	NA	NA	8718432	41.1	NA	99.4	582160	GCA_034531195.1	Bustos-Diaz et al. 2024
Nostoc sp. ChiSLP02 Ceratozamia hildae	San Luis Potosi, Mexico	Ingroup	Cycad symbiont	Metagenome	Fragmented	subclade 1/Desmonostoc	NA	NA	NA	8516272	40.89	NA	99.4	58900	GCA_034531235.1	Bustos-Diaz et al. 2024
Nostoc sp. ChiSLP03a Ceratozamia hildae	San Luis Potosi, Mexico	Ingroup	Cycad symbiont	Metagenome	Fragmented	subclade 3	section 3.1	spp. complex 3.1a	NA	8197315	41.26	NA	99.2	438946	GCA_034531215.1	Bustos-Diaz et al. 2024
Nostoc sp. ChiVER01 Ceratozamia hildae	Veracruz, Mexico	Ingroup	Cycad symbiont	Metagenome	Fragmented	subclade 3	section 3.12	spp. complex 3.12a	NA	8081327	41.12	NA	99.7	241934	GCA_034531155.1	Bustos-Diaz et al. 2024
Nostoc sp. CmiSLP01 Ceratozamia microstrobila	San Luis Potosi, Mexico	Ingroup	Cycad symbiont	Metagenome	Fragmented	subclade 1/Desmonostoc	NA	NA	NA	8709742	41.09	NA	99.3	587770	GCA_034531115.1	Bustos-Diaz et al. 2024
Nostoc sp. CmiVER01 Ceratozamia microstrobila	Veracruz, Mexico	Ingroup	Cycad symbiont	Metagenome	Fragmented	subclade 3	section 3.12	spp. complex 3.12a	NA	7966428	41.1	NA	99.6	96824	GCA_034531135.1	Bustos-Diaz et al. 2024
Nostoc sp. CreGUA01 Cycas revoluta	Guanajuato, Mexico	Ingroup	Cycad symbiont	Metagenome	Fragmented	subclade 1/Desmonostoc	NA	NA	NA	7431655	41.17	NA	97.1	126757	GCA_034531095.1	Bustos-Diaz et al. 2024
Nostoc sp. DcaGUA01 Dioon caputoi	Guanajuato, Mexico	Ingroup	Cycad symbiont	Metagenome	Fragmented	subclade 1/Desmonostoc	NA	NA	NA	7905522	41.24	NA	99.6	67993	GCA_034531075.1	Bustos-Diaz et al. 2024
Nostoc sp. DedQUE01 Dioon edule	Queretaro, Mexico	Ingroup	Cycad symbiont	Metagenome	Fragmented	subclade 1/Desmonostoc	NA	NA	NA	7812434	41.24	NA	98.9	0	GCA_034531055.1	Bustos-Diaz et al. 2024
Nostoc sp. DedQUE02 Dioon edule	Queretaro, Mexico	Ingroup	Cycad symbiont	Metagenome	Fragmented	subclade 3	NA	NA	NA	8444612	41.5	NA	99.3	179205	GCA_034531035.1	Bustos-Diaz et al. 2024
Nostoc sp. DedQUE03 Dioon edule	Queretaro, Mexico	Ingroup	Cycad symbiont	Metagenome	Fragmented	subclade 3	NA	NA	NA	8178117	41.39	NA	97	116054	GCA_034531015.1	Bustos-Diaz et al. 2024
Nostoc sp. DedQUE04 Dioon edule	Queretaro, Mexico	Ingroup	Cycad symbiont	Metagenome	Fragmented	subclade 3	section 3.1	spp. complex 3.1a	NA	8464861	41.49	NA	99	590085	GCA_034530995.1	Bustos-Diaz et al. 2024
Nostoc sp. DedQUE05 Dioon edule	Queretaro, Mexico	Ingroup	Cycad symbiont	Metagenome	Fragmented	subclade 3	section 3.1	spp. complex 3.1a	NA	8021818	41.46	NA	99.3	241493	GCA_034530955.1	Bustos-Diaz et al. 2024
Nostoc sp. DedQUE07 Dioon edule	Queretaro, Mexico	Ingroup	Cycad symbiont	Metagenome	Fragmented	subclade 3	section 3.1	spp. complex 3.1a	NA	7909580	41.48	NA	98.1	44585	GCA_034530975.1	Bustos-Diaz et al. 2024
Nostoc sp. DedQUE08 Dioon edule	Queretaro, Mexico	Ingroup	Cycad symbiont	Metagenome	Fragmented	subclade 3	section 3.1	spp. complex 3.1a	NA	8311067	41.45	NA	99.2	464307	GCA_034530895.1	Bustos-Diaz et al. 2024
Nostoc sp. DedQUE09 Dioon edule	Queretaro, Mexico	Ingroup	Cycad symbiont	Metagenome	Fragmented	subclade 3	section 3.1	spp. complex 3.1a	NA	7877874	41.69	NA	98.9	349852	GCA_034530915.1	Bustos-Diaz et al. 2024
Nostoc sp. DedQUE11 Dioon edule	Queretaro, Mexico	Ingroup	Cycad symbiont	Metagenome	Fragmented	subclade 1/Desmonostoc	NA	NA	NA	7857404	41.26	NA	99.5	29267	GCA_034530855.1	Bustos-Diaz et al. 2024
Nostoc sp. DedQUE12a Dioon edule	Queretaro, Mexico	Ingroup	Cycad symbiont	Metagenome	Fragmented	subclade 1/Desmonostoc	NA	NA	NA	7946359	41.03	NA	95.6	176886	GCA_034530795.1	Bustos-Diaz et al. 2024
Nostoc sp. DedQUE12b Dioon edule	Queretaro, Mexico	Ingroup	Cycad symbiont	Metagenome	Fragmented	subclade 3	section 3.1	spp. complex 3.1a	NA	7302688	41.53	NA	96.9	274979	GCA_034530835.1	Bustos-Diaz et al. 2024
Nostoc sp. DedSLP01 Dioon edule	San Luis Potosi, Mexico	Ingroup	Cycad symbiont	Metagenome	Fragmented	subclade 1/Desmonostoc	NA	NA	NA	8592800	41	NA	99.4	165927	GCA_034530875.1	Bustos-Diaz et al. 2024
Nostoc sp. DedSLP03 Dioon edule	San Luis Potosi, Mexico	Ingroup	Cycad symbiont	Metagenome	Fragmented	subclade 3	section 3.1	spp. complex 3.1a	NA	8294417	41.33	NA	99.3	854270	GCA_034530815.1	Bustos-Diaz et al. 2024
Nostoc sp. DedSLP04 Dioon edule	San Luis Potosi, Mexico	Ingroup	Cycad symbiont	Metagenome	Fragmented	subclade 3	section 3.1	spp. complex 3.1a	NA	8065286	41.47	NA	99.2	191284	GCA_034530775.1	Bustos-Diaz et al. 2024
Nostoc sp. DedSLP05 Dioon edule	San Luis Potosi, Mexico	Ingroup	Cycad symbiont	Metagenome	Fragmented	subclade 1/Desmonostoc	NA	NA	NA	8599345	40.97	NA	99.5	163855	GCA_034530755.1	Bustos-Diaz et al. 2024
Nostoc sp. DedVER01b Dioon edule	Veracruz, Mexico	Ingroup	Cycad symbiont	Metagenome	Fragmented	subclade 3	section 3.10	NA	NA	7447793	41.14	NA	99.3	248325	GCA_034530715.1	Bustos-Diaz et al. 2024
Nostoc sp. DedVER02 Dioon edule	Veracruz, Mexico	Ingroup	Cycad symbiont	Metagenome	Fragmented	subclade 3	section 3.10	NA	NA	7442620	41.12	NA	99.4	242106	GCA_034530675.1	Bustos-Diaz et al. 2024
Nostoc sp. EfeVER01 Encephalartos ferox	Veracruz, Mexico	Ingroup	Cycad symbiont	Metagenome	Fragmented	subclade 3	section 3.1	spp. complex 3.1a	NA	6954709	41.61	NA	98.7	333038	GCA_034530735.1	Bustos-Diaz et al. 2024
Nostoc sp. EkiNYC01 Encephalartos kisambo	New York City, USA	Ingroup	Cycad symbiont	Metagenome	Fragmented	subclade 1/Desmonostoc	NA	NA	NA	8332032	41.63	NA	99.2	751279	GCA_034530655.1	Bustos-Diaz et al. 2024
Nostoc sp. EspVER01 Encephalartos sp.	Veracruz, Mexico	Ingroup	Cycad symbiont	Metagenome	Fragmented	subclade 3	section 3.1	spp. complex 3.1a	NA	7009845	41.6	NA	99	30231	GCA_034530635.1	Bustos-Diaz et al. 2024
Nostoc sp. JC1668 Zamia pseudoparasitica	Panama, Omar Torrijos National Park, Provincia de Coclé	Ingroup	Cycad symbiont	Metagenome	Fragmented	subclade 1/Desmonostoc	NA	NA	NA	7090035	40.58	NA	98.4	528095	NZ_SZNH01000000	Bell-Doyon et al. 2020
Nostoc sp. LEGE 12447	Tropical Botanical Garden of Lisbon, Portugal	Ingroup	Cycad symbiont	Isolate	Fragmented	subclade 3	section 3.11	spp. complex 3.11a	NA	7860019	41.45	NA	99.6	699625	GCF_015206985.1	Eusebio et al. 2021
Nostoc sp. LEGE 12450	Tropical Botanical Garden of Lisbon, Portugal	Ingroup	Cycad symbiont	Isolate	Fragmented	subclade 3	section 3.11	spp. complex 3.11a	NA	7690826	41.4	NA	99.3	1121126	GCF_015206895.1	Eusebio et al. 2021
Nostoc sp. SerVER01 Stangeria eriopus	Veracruz, Mexico	Ingroup	Cycad symbiont	Metagenome	Fragmented	subclade 1/Desmonostoc	NA	NA	NA	8043534	41.27	NA	99.5	57529	GCA_034530595.1	Bustos-Diaz et al. 2024
Nostoc sp. ZfuVER08 Zamia furfuracea	Veracruz, Mexico	Ingroup	Cycad symbiont	Metagenome	Fragmented	subclade 1/Desmonostoc	NA	NA	NA	8149178	40.68	NA	99.2	89479	GCA_034530535.1	Bustos-Diaz et al. 2024
Anabaena cylindrica PCC 7122	United Kingdom, Cambridge, 52.202 N 0.131 E, ATCC 27899	Outgroup	Free-living	Isolate	Complete chromosome and plasmids	NA	NA	NA	NA	6395836	38.8	NA	99.3	667449	NC_019771.1	Shih et al. 2013
Aphanizomenon flos aquae NIES 81	Japan, Lake Kasumiguara, Aubert de la Riie 55	Outgroup	Free-living	Isolate	Fragmented	NA	NA	NA	NA	5698376	38.48	NA	98.1	80690	NZ_AZYY00000000.1	Cao et al. 2014
Cylindrospermum stagnale PCC 7417	Sweden, Stockholm, 59.332 N 18.064 E	Outgroup	Free-living	Isolate	Complete chromosome and plasmids	NA	NA	NA	NA	7003560	42.3	NA	99.5	607029	NC_019757.1	Shih et al. 2013
Nostoc calcicola FACHB 389	Netherlands, Utrecht	Ingroup	Free-living	Isolate	Fragmented	subclade 1/Desmonostoc	NA	NA	NA	8292028	41.54	NA	98.1	753908	NZ_MRBZ01000000	Zhu et al. 2017
Nostoc calcicola FACHB_3891	China	Ingroup	Free-living	Isolate	Fragmented	subclade 1/Desmonostoc	NA	NA	NA	8476941	41.43	NA	98.7	551675	GCF_014697355.1	Chen et al. 2021
Nostoc commune BAE	Floe-Berg Beach, north coast of Ellesmere Island, Nunavut, Canada	Ingroup	Free-living	Metagenome	Fragmented	subclade 3	section 3.12	spp. complex 3.12a	NA	7132379	41.68	NA	99	1569236	GCF_015714765.1	Jungblut et al. 2021
Nostoc commune HK-02	Harima Campus for Science, Univrersity of Hyogo, Himeji, Hyogo, Japan, 34.928516 N 134.445362 E	Ingroup	Free-living	Isolate	Complete chromosome and plasmids	subclade 3	section 3.12	spp. complex 3.12a	NA	7150659	41.35	NA	63.1	1077651	GCA_003990685.1	Katoh et al. 2012
Nostoc commune NIES 4072	Japan, Kanagawa, Yokohama	Ingroup	Free-living	Isolate	Complete chromosome and plasmids	subclade 3	section 3.12	spp. complex 3.12a	NA	7147507	41.32	NA	99	1051193	NZ_BDUD01000000	Hirose et al. 2017. Unpublished
Nostoc desertorum CM1 VF14	Clark Mountains, San Bernardino, California, United States of America, 35.635 N 115.5124 W	Ingroup	Free-living	Isolate	Fragmented	subclade 3	section 3.12	spp. complex 3.12a	NA	7592915	41.52	NA	99.4	1111197	GCA_019359245.1	Ward et al. 2021
Nostoc edaphicum CCNP1411	Baltic Sea, Poland, 54.336 N 18.36 E	Ingroup	Free-living	Isolate	Complete chromosome and plasmids	subclade 3	section 3.8	NA	NA	7733505	41.59	NA	99	582811	GCF_014023275.1	Mazur-Marzec et al. 2014
Nostoc favosum CHAB5714	Jilin, China	Ingroup	Free-living	Isolate	Fragmented	subclade 3	section 3.12	spp. complex 3.12a	NA	7340789	42.28	NA	99.4	1160964	GCF_020829495.1	Huo D et al. 2021
Nostoc flagelliforme CCNUN1	China, Sunitezuoqi, Inner Mongolia	Ingroup	Free-living	Isolate	Complete chromosome and plasmids	subclade 3	section 3.12	spp. complex 3.12a	NA	8363872	41.93	NA	98.2	1867361	NZ_CP024785.1	Shang et al. 2019
Nostoc flagelliforme FACHB_838	China	Ingroup	Free-living	Isolate	Fragmented	subclade 3	NA	NA	NA	7981824	41.56	NA	95.9	2854332	GCF_014698065.1	Chen et al. 2021
Nostoc foliaceum FACHB_393	China	Ingroup	Free-living	Isolate	Fragmented	subclade 3	section 3.12	spp. complex 3.12a	NA	7557323	41.73	NA	99.4	1312701	GCF_014698505.1	Chen et al. 2021
Nostoc indistinguendum CM1 VF10	Clark Mountains, San Bernardino, California, United States of America, 35.635 N 115.5124 W	Ingroup	Free-living	Isolate	Fragmented	subclade 3	section 3.12	spp. complex 3.12a	NA	7150855	41.81	NA	99.4	1717751	GCA_019359215.1	Ward et al. 2021
Nostoc linckia NIES 25	Japan, Kagoshima	Ingroup	Free-living	Isolate	Complete chromosome and plasmids	subclade 1/Desmonostoc	NA	NA	NA	6452482	41.26	NA	98.7	2137558	NZ_AP018222	Hirose et al. 2017. Unpublished
Nostoc linckia z4	Israel	Ingroup	Free-living	Isolate	Fragmented	subclade 1/Desmonostoc	NA	NA	NA	8479948	40.88	NA	98.1	511714	NZ_LAHA01000000	Zhou 2015. Unpublished
Nostoc mirabile CHAB5784	Hubei, China	Ingroup	Free-living	Isolate	Fragmented	subclade 3	section 3.12	spp. complex 3.12a	NA	8429027	42.18	NA	98.7	1450747	GCF_020829645.1	Huo D et al. 2021
Nostoc paludosum FACHB 159	China	Ingroup	Free-living	Isolate	Fragmented	subclade 1/Desmonostoc	NA	NA	NA	8327858	41.18	NA	98.9	939045	GCF_014698835.1	Chen et al. 2021
Nostoc punctiforme FACHB 252	China	Ingroup	Free-living	Isolate	Fragmented	subclade 1/Desmonostoc	NA	NA	NA	8420522	40.69	NA	99	531112	GCF_014698495.1	Chen et al. 2021
Nostoc sp. ATCC 43529	New Jersey, United States of America	Ingroup	Free-living	Metagenome	Fragmented	subclade 1/Desmonostoc	NA	NA	NA	8004583	41.02	NA	98.2	444604	GCA_003326205.1	Flores et al. 1986
Nostoc sp. ATCC 53789 v2	United Kingdom, Scotland, Arron Island	Ingroup	Free-living	Isolate	Complete chromosome and plasmids	subclade 3	section 3.11	spp. complex 3.11a	NA	7340101	41.43	NA	99.3	1313629	NZ_LWSY01000000	Tabuxhi Yagui 2016. Unpublished
Nostoc sp. B 2019	Portugal, Old Cathedral of Coimbra	Ingroup	Free-living	Isolate	Fragmented	NA	NA	NA	NA	6889210	41.9	NA	98.6	532979	NZ_WVID01000000	Tiago et al. 2019. Unpublished
Nostoc sp. CCCryo_231_06	Victoria Land, Antartica	Ingroup	Free-living	Isolate	Fragmented	subclade 3	section 3.12	spp. complex 3.12a	NA	6359516	41.75	NA	99.4	696831	GCA_023522315.1	Liu et al. 2022
Nostoc sp. CHAB 5836	Henan, China	Ingroup	Free-living	Isolate	Fragmented	subclade 3	NA	NA	NA	6547336	42.55	NA	97	888582	GCF_020829445.1	Huo D et al. 2021
Nostoc sp. FACHB 133	China	Ingroup	Free-living	Isolate	Fragmented	subclade 3	section 3.11	spp. complex 3.11a	NA	7937128	41.43	NA	99.4	920778	GCF_014698055.1	Chen et al. 2021
Nostoc sp. FACHB 857	China	Ingroup	Free-living	Isolate	Fragmented	subclade 1/Desmonostoc	NA	NA	NA	8330547	41.18	NA	97.6	907748	GCF_014698635.1	Chen et al. 2021
Nostoc sp. FACHB 892	China	Ingroup	Free-living	Isolate	Fragmented	subclade 3	section 3.12	spp. complex 3.12a	NA	7744602	41.43	NA	99.5	1287764	GCF_014698795.1	Chen et al. 2021
Nostoc sp. FACHB 973	China	Ingroup	Free-living	Isolate	Fragmented	subclade 1/Desmonostoc	NA	NA	NA	8693821	41.65	NA	97.3	830853	GCF_014698115.1	Chen et al. 2021
Nostoc sp. FACHB_888	China	Ingroup	Free-living	Isolate	Fragmented	subclade 3	section 3.12	spp. complex 3.12a	NA	7337928	41.59	NA	99.2	1648880	GCF_014696655.1	Chen et al. 2021
Nostoc sp. GBBB01	Carolina, Maranhao, Brazil, 7.1543 S 47.1500 W	Ingroup	Free-living	Metagenome	Fragmented	subclade 1/Desmonostoc	NA	NA	NA	7942079	40.74	NA	99.1	176561	GCA_016743225.1	Costa et al. Unpublished.
Nostoc sp. HG1	Hughes Glacier, Antartica, 77.73 S 162.47 E	Ingroup	Free-living	Metagenome	Fragmented	subclade 3	section 3.12	spp. complex 3.12a	NA	7019447	42.74	NA	99.2	1750088	GCA_014324315.1	Raymond et al. 2021
Nostoc sp. MG11	Iran	Ingroup	Free-living	Isolate	Fragmented	cf. Komarekiella sp.	Na	NA	NA	7623228	41.71	NA	99.1	760458	GCF_014904695.1	Zhou et al. Unpublished.
Nostoc sp. NZL	Lake Okaro, Central Volcanic Plateau, New Zealand	Ingroup	Free-living	Metagenome	Fragmented	subclade 3	section 3.12	spp. complex 3.12a	NA	7362430	41.94	NA	99.5	107162	GCF_015714705.1	Jungblut et al. 2021
Nostoc sp. XA010	Xinjiang, China	Ingroup	Free-living	Isolate	Fragmented	subclade 3	section 3.12	spp. complex 3.12a	NA	7222134	41.8	NA	99.5	985900	GCF_020829625.1	Huo D et al. 2021
Nostoc sphaeroides CCNUC1	China, Zouma, Hefeng County in Hubei Province	Ingroup	Free-living	Isolate	Complete chromosome and plasmids	subclade 3	section 3.12	spp. complex 3.12a	NA	8824370	41.4	NA	98.6	692018	NZ_CP045226	Chen et al 2021
Nostoc sphaeroides Kutzing	China, Enshi	Ingroup	Free-living	Isolate	Complete chromosome and plasmids	subclade 3	section 3.12	spp. complex 3.12a	NA	6531820	41.63	NA	97.9	152670	NZ_CP031941	Cheng et al. 2018. Unpublished
Nostoc sp. C057	California, United States of America	Ingroup	Hornwort symbiont	Isolate	Complete chromosome and plasmids	subclade 3	section 3.11	spp. complex 3.11a	NA	7495445	41.45	NA	99.5	1739003	GCF_013393925.1	Nelson et al. 2019
Nostoc sp. TCL240_02	El Valle de Anton, Panama	Ingroup	Hornwort symbiont	Isolate	Complete chromosome, missing plasmids	subclade 3	section 3.11	spp. complex 3.11a	NA	7887247	41.29	NA	99.5	0	GCF_013343235.1	Jungblut et al. 2021
3 bin 5 Peltigera monticola	Austria, Tirol, Stubaier Alpen, Mt. Hammerzpitze, 2600 m, on calcareous slates, 12 Sept 1973; Vitikainen 8884, H (holotype)	Ingroup	Lichenized	Metagenome	Fragmented	subclade 3	section 3.1	spp. complex 3.1a	NA	7728618	41.76	463x	98.4	544424	JBALBV000000000	Pardo-De la Hoz et al. 2024
8277 bin 2 Peltigera aubertii	Kerguelen, near Molloy Point, on basalt escarpments, Butte aux Fougöres, muscicola, 3, LH (Lectotype)	Ingroup	Lichenized	Metagenome	Fragmented	subclade 3	section 3.10	spp. complex 3.10a	NA	6343363	41.5	157x	98.1	968895	JBALBW000000000	Pardo-De la Hoz et al. 2024
JL23 bin 27 Peltigera aphthosa	Canada, Alberta, Miadlikowska and Lutzoni s.n., DUKE	Ingroup	Lichenized	Metagenome	Fragmented	subclade 3	section 3.1	spp. complex 3.1a	XXXIII	7990351	41.74	72x	98.4	504181	JABXKN000000000	Cornet et al. 2021
JL31 bin 38 Peltigera extenuata	Canada, Alberta, Miadlikowska and Lutzoni s.n., DUKE	Ingroup	Lichenized	Metagenome	Fragmented	subclade 3	section 3.1	spp. complex 3.1a	XXXIII	7785082	41.56	397x	97.6	308467	JABXKO000000000	Cornet et al. 2021
JL33 bin 16 Peltigera malacea	Canada, Alberta, Miadlikowska and Lutzoni s.n., DUKE	Ingroup	Lichenized	Metagenome	Fragmented	subclade 2	section 2.4	spp. complex 2.4a	III	7501203	42.23	189x	98.6	849087	JABXKP000000000	Cornet et al. 2021
JL34 bin 22 Peltigera evansiana	United States of America, Michigan, Miadlikowska and Lutzoni s.n, DUKE	Ingroup	Lichenized	Metagenome	Fragmented	subclade 3	section 3.6	NA	V	7659743	41.85	264x	98.3	765072	JABXKQ000000000	Cornet et al. 2021
Lobaria pulmonaria 5183	Canada, British Columbia, Cedar Road, Vancouver Island	Ingroup	Lichenized	Isolate	Complete chromosome and plasmids	subclade 3	section 3.2	spp. complex 3.2a	NA	7061466	41.62	NA	98.3	278442	NZ_CP026692.1	Gagunashvili and Andresson 2018
NMS1 bin 5 Peltigera hydrothyria	Canada, Nova Scotia, Anderson 16529, F	Ingroup	Lichenized	Metagenome	Fragmented	subclade 3	section 3.11	NA	XLIV	7181621	41.85	280x	98.8	936366	JABXKG000000000	Cornet et al. 2021
NMS2 bin 6 Peltigera hydrothyria	Canada, Nova Scotia, Anderson 16530, F	Ingroup	Lichenized	Metagenome	Fragmented	subclade 3	section 3.11	NA	XLIV	7176959	41.89	531x	98.7	811350	JABXKH000000000	Cornet et al. 2021
NMS4 bin 2 Peltigera venosa	Finland, Simon 80, LG	Ingroup	Lichenized	Metagenome	Fragmented	subclade 3	section 3.3	NA	NA	7253615	41.49	31x	95.9	736496	JABXKI000000000	Cornet et al. 2021
NMS7 bin 22 Solorina crocea	Finland, Simon 79, LG	Ingroup	Lichenized	Metagenome	Fragmented	subclade 2	section 2.4	spp. complex 2.4a	IVc	7280436	42.23	50x	97.7	1345578	JABXKJ000000000	Cornet et al. 2021
NMS8 bin 8 Peltigera dolichorhiza	Panama, Magain P6117, DUKE	Ingroup	Lichenized	Metagenome	Fragmented	subclade 3	section 3.5	spp. complex 3.5a	NA	7320880	41.63	180x	98.5	1243746	JABXKK000000000	Cornet et al. 2021
NMS9 bin 7 Peltigera phyllidiosa	United States of America, Magain P3103, DUKE	Ingroup	Lichenized	Metagenome	Fragmented	subclade 3	section 3.2	spp. complex 3.2a	XLVII	8084981	41.61	310x	98.3	83666	JABXKL000000000	Cornet et al. 2021
NOS bin 1 Peltigera aphthosa	Sweden, Darnajoux s.n., DUKE	Ingroup	Lichenized	Isolate	Fragmented	subclade 2	section 2.4	spp. complex 2.4a	IVa	7549359	42.46	32x	97.2	325758	JABXKM000000000	Cornet et al. 2021
Nostoc punctiforme NIES 2108	Japan	Ingroup	Lichenized	Metagenome	Fragmented	subclade 3	section 3.1	spp. complex 3.1a	NA	8155511	41.55	NA	99.7	1040653	GCA_003326195.1	Inoue-Sakamoto et al. 2018
Nostoc sp. c1C764 Peltigera neocanina 1	Canada, Alberta, around 10 Km north of Smith, 55.24292 N 114.03722 W	Ingroup	Lichenized	Metagenome	Fragmented	subclade 3	section 3.1	spp. complex 3.1a	XXXIII	8192071	41.6	31x	98.1	1242303	PRJNA1223958	This study
Nostoc sp. c2C516 Peltigera islandica	Canada, Alberta, around 10 Km north of Smith, 55.24286 N 114.03728 W	Ingroup	Lichenized	Metagenome	Fragmented	subclade 3	section 3.1	spp. complex 3.1a	XXXIII	8103558	41.59	41x	99.1	1691638	PRJNA1223958	This study
Nostoc sp. c3C399 Peltigera islandica	Canada, Alberta, around 10 Km north of Smith, 55.24280 N 114.03725 W	Ingroup	Lichenized	Metagenome	Fragmented	subclade 3	section 3.1	spp. complex 3.1a	XXXIII	7569319	41.63	22x	92.9	762315	PRJNA1223958	This study
Nostoc sp. e1C220 Peltigera elisabethae	Canada, Alberta, around 10 Km north of Smith, 55.24348 N 114.03765 W	Ingroup	Lichenized	Metagenome	Fragmented	subclade 3	section 3.6	spp. complex 3.6a	NA	7941214	41.85	53x	99	454373	PRJNA1223958	This study
Nostoc sp. e2C3219 Peltigera elisabethae	Canada, Alberta, around 10 Km north of Smith, 55.24346 N 114.03772 W	Ingroup	Lichenized	Metagenome	Fragmented	subclade 3	section 3.6	NA	V	7716729	41.93	29x	98.3	1426894	PRJNA1223958	This study
Nostoc sp. e3C215 Peltigera elisabethae	Canada, Alberta, around 10 Km north of Smith, 55.24346 N 114.03743 W	Ingroup	Lichenized	Metagenome	Fragmented	subclade 3	section 3.6	NA	V	7582590	41.91	44x	97.6	882316	PRJNA1223958	This study
Nostoc sp. LPT	Durham County, North Carolina, United States of America, 35.99 N 79.01 W	Ingroup	Lichenized	Metagenome	Fragmented	subclade 3	section 3.1	spp. complex 3.1a	NA	8293979	41.53	NA	99.2	319814	GCA_017115165.1	Cornet et al 2021
Nostoc sp. m1C1311 Peltigera malacea 2	Canada, Alberta, around 10 Km north of Smith, 55.24313 N 114.03712 W	Ingroup	Lichenized	Metagenome	Fragmented	subclade 2	section 2.4	spp. complex 2.4a	IVb	7644334	42.32	37x	99	228331	PRJNA1223958	This study
Nostoc sp. m2C196 Peltigera malacea 2	Canada, Alberta, around 10 Km north of Smith, 55.24297 N 114.03661 W	Ingroup	Lichenized	Metagenome	Fragmented	subclade 2	section 2.4	spp. complex 2.4a	IVb	7778247	42.28	30x	97.4	452084	PRJNA1223958	This study
Nostoc sp. m3C196 Peltigera malacea 2	Canada, Alberta, around 10 Km north of Smith, 55.24348 N 114.03718 W	Ingroup	Lichenized	Metagenome	Fragmented	subclade 2	section 2.4	spp. complex 2.4a	IVb	7846085	42.31	21x	95.7	703014	PRJNA1223958	This study
Nostoc sp. n1C1220 Peltigera appalachiensis	Canada, Alberta, around 10 Km north of Smith, 55.24340 N 114.03753 W	Ingroup	Lichenized	Metagenome	Fragmented	subclade 3	section 3.5	spp. complex 3.5a	VIIa	7365078	41.83	28x	98.6	1549967	PRJNA1223958	This study
Nostoc sp. n2C876 Peltigera appalachiensis	Canada, Alberta, around 10 Km north of Smith, 55.24327 N 114.03751 W	Ingroup	Lichenized	Metagenome	Fragmented	subclade 3	section 3.5	spp. complex 3.5a	VIIa	7798564	41.8	32x	96.5	2079637	PRJNA1223958	This study
Nostoc sp. n3C1220 Peltigera appalachiensis	Canada, Alberta, around 10 Km north of Smith, 55.24323 N 114.03737 W	Ingroup	Lichenized	Metagenome	Fragmented	subclade 3	section 3.5	spp. complex 3.5a	VIIa	7495687	41.84	39x	98.6	1581546	PRJNA1223958	This study
Nostoc sp. UHCC 0926	Finland	Ingroup	Lichenized	Metagenome	Complete chromosome and plasmids	subclade 3	section 3.12	spp. complex 3.12a	NA	7655158	42.23	NA	99	1695474	GCF_028623165.1	Zoe-May et al. Unpublished.
Nostoc sp. uncultured	Southern Appalachian Mountains, United States of America	Ingroup	Lichenized	Metagenome	Fragmented	subclade 3	section 3.12	spp. complex 3.12a	NA	7100590	41.95	NA	99	420141	GCA_937863485.1	Pogoda et al. 2019
P10073 bin 12 Nephroma resupinatum	Canada, Alberta, ABMI ID 241800, PMAE	Ingroup	Lichenized	Metagenome	Fragmented	subclade 2	section 2.1	spp. complex 2.1a	NA	6526036	42.26	314x	98.5	32772	JBALBX000000000	Pardo-De la Hoz et al. 2024
P10160 bin 1 Peltigera aphthosa 5	Canada, Alberta, ABMI ID 288992, PMAE	Ingroup	Lichenized	Metagenome	Fragmented	subclade 2	section 2.4	spp. complex 2.4a	IVb	7898503	42.26	169x	97.9	554864	JBALBY000000000	Pardo-De la Hoz et al. 2024
P10246 bin 10 Protopannaria pezizoides	Canada, Alberta, ABMI ID 1269260, PMAE	Ingroup	Lichenized	Metagenome	Fragmented	subclade 3	section 3.12	spp. complex 3.12a	NA	7073616	41.52	272x	96.7	1261276	JBALBZ000000000	Pardo-De la Hoz et al. 2024
P10246 bin 4 Protopannaria pezizoides	Canada, Alberta, ABMI ID 1269260, PMAE	Ingroup	Lichenized	Metagenome	Fragmented	subclade 2	section 2.4	spp. complex 2.4a	IVc	6474032	42.2	44x	94.6	606159	JBALCA000000000	Pardo-De la Hoz et al. 2024
P10247 bin 16 Scytinium intermedium	Canada, Alberta, ABMI 1263667, PMAE	Ingroup	Lichenized	Metagenome	Fragmented	subclade 2	section 2.4	spp. complex 2.4a	III	6560855	42.35	165x	98.6	10102	JBALCB000000000	Pardo-De la Hoz et al. 2024
P10264 bin 13 Leptogium burnetiae	Canada, Alberta, ABMI 1521014, PMAE	Ingroup	Lichenized	Metagenome	Fragmented	subclade 2	section 2.1	spp. complex 2.1a	NA	6723902	42.21	599x	98.6	65640	JBALCC000000000	Pardo-De la Hoz et al. 2024
P1030 bin 5 Peltigera retifoveata	Norway, Magain s.n., LG	Ingroup	Lichenized	Metagenome	Fragmented	subclade 3	section 3.1	spp. complex 3.1a	XXXIII	7612505	41.71	125x	98.5	206144	JBALCD000000000	Pardo-De la Hoz et al. 2024
P10324 bin 2 Peltigera britannica 2	Canada, Alberta, ABMI ID 295052, PMAE	Ingroup	Lichenized	Metagenome	Fragmented	subclade 2	section 2.4	spp. complex 2.4a	NA	6553401	41.95	28x	98.1	652330	JBALCE000000000	Pardo-De la Hoz et al. 2024
P10894 bin 1 Peltigera malacea 2	Canada, Alberta, ABMI ID 374039, PMAE	Ingroup	Lichenized	Metagenome	Fragmented	subclade 2	section 2.4	spp. complex 2.4a	IVb	7858190	42.27	39x	97.3	1082882	JBALCF000000000	Pardo-De la Hoz et al. 2024
P11060 bin 1 Leptogium saturninum	Canada, Alberta, ABMI 682872, PMAE	Ingroup	Lichenized	Metagenome	Fragmented	subclade 3	section 3.2	spp. complex 3.2a	XLVI	7279450	41.66	407x	98.4	51972	JBALCG000000000	Pardo-De la Hoz et al. 2024
P11388 bin 2 Peltigera neckeri	Canada, Alberta, ABMI ID 500616, PMAE	Ingroup	Lichenized	Metagenome	Fragmented	subclade 3	section 3.1	spp. complex 3.1a	XXV	8157137	41.74	132x	98.6	527707	JBALCH000000000	Pardo-De la Hoz et al. 2024
P11425 bin 6 Peltigera aff. neorufescens	Canada, Alberta, ABMI ID 3611, PMAE	Ingroup	Lichenized	Metagenome	Fragmented	subclade 3	section 3.1	spp. complex 3.1a	NA	8045047	41.84	161x	98.8	285477	JBALCI000000000	Pardo-De la Hoz et al. 2024
P1229 bin 25 Peltigera hymenina	United States of America, Oregon, B. McCune 30448; McCune Private Coll.	Ingroup	Lichenized	Metagenome	Fragmented	subclade 3	section 3.10	spp. complex 3.10a	XVI.XVIII	6779160	41.57	341x	97.9	126716	JBALCJ000000000	Pardo-De la Hoz et al. 2024; Magain et al. 2017
P12502 bin 2 Pseudocyphellaria sp.	Malaysia, Kinabalu Park, Miadlikowska and Lutzoni Malaysia-Kinabalu-3-C2-P1-L5, DUKE	Ingroup	Lichenized	Metagenome	Fragmented	subclade 2	section 2.1	spp. complex 2.1a	NA	6632124	41.81	288x	97.6	328070	JBALCK000000000	Pardo-De la Hoz et al. 2024
P12521 bin 3 Lobaria sp.	Malaysia, Kinabalu Park, Miadlikowska Malaysia-Kinabalu-3-C1-P1-L2, DUKE	Ingroup	Lichenized	Metagenome	Fragmented	subclade 2	section 2.1	spp. complex 2.1a	NA	7462764	41.86	231x	97.5	414854	JBALCL000000000	Pardo-De la Hoz et al. 2024
P12523 bin 3 Pseudocyphellaria sp.	Malaysia, Kinabalu Park, Magain Malaysia-Kinabalu-1-C2-P1-L12, DUKE	Ingroup	Lichenized	Metagenome	Fragmented	subclade 2	section 2.1	spp. complex 2.1a	NA	6637327	41.85	131x	97.4	107464	JBALCM000000000	Pardo-De la Hoz et al. 2024
P12537 bin 5 Pseudocyphellaria sp.	Malaysia, Crocker Range Park, Miadlikowska, Lutzoni, Flakus and Magain Malaysia-Kinabalu-3-C2-P1-L11, DUKE	Ingroup	Lichenized	Metagenome	Fragmented	subclade 2	section 2.2	spp. complex 2.2a	NA	7680948	42.06	232x	97.6	297375	JBALCN000000000	Pardo-De la Hoz et al. 2024
P12545 bin 5 Pannaria sp.	Malaysia, Kinabalu Park, Miadlikowska Malaysia-Kinabalu-2-C1-P1-L11, DUKE	Ingroup	Lichenized	Metagenome	Fragmented	subclade 2	section 2.1	spp. complex 2.1a	NA	6622947	41.8	243x	97.7	1099060	JBALCO000000000	Pardo-De la Hoz et al. 2024
P12559 bin 8 Pseudocyphellaria guillemini	Chile, Reserva Nacional Mocho-Choshuenco, Miadlikowska and Lutzoni Chile-Mocho-1-C1-P1-L14, DUKE 402991	Ingroup	Lichenized	Metagenome	Fragmented	subclade 2	section 2.1	spp. complex 2.1a	NA	7710748	42.06	577x	98.1	919559	JBALCP000000000	Pardo-De la Hoz et al. 2024
P12560 bin 18 Pseudocyphellaria berberina	Chile, Parque Nacional Puyehue, Miadlikowska and Lutzoni Chile-Puyehue-1-C2-P1-L3, DUKE 383169	Ingroup	Lichenized	Metagenome	Fragmented	subclade 2	section 2.4	spp. complex 2.4a	NA	7453432	42.04	36x	98.2	328526	JBALCQ000000000	Pardo-De la Hoz et al. 2024
P12564 bin 10 Pseudocyphellaria corifolia	Chile, Reserva Nacional Malalcahuello, Miadlikowska and Lutzoni Chile-Malalca-1-C2-P1-L2, DUKE 402989	Ingroup	Lichenized	Metagenome	Fragmented	subclade 2	section 2.1	spp. complex 2.1a	NA	7007345	42.1	570x	97.3	599171	JBALCR000000000	Pardo-De la Hoz et al. 2024
P12567 bin 1 Sticta hypochra	Chile, Reserva Nacional Mocho-Choshuenco, Miadlikowska and Lutzoni Chile-Mocho-1-C1-P1-L3, DUKE 383149	Ingroup	Lichenized	Metagenome	Fragmented	subclade 2	section 2.4	spp. complex 2.4a	NA	7402133	42.09	601x	98.2	354803	JBALCS000000000	Pardo-De la Hoz et al. 2024
P12569 bin 5 Sticta caulescens	Chile, Parque Nacional Puyehue, Miadlikowska and Lutzoni Chile-Crater-2-C1-P1-L9, DUKE 383147	Ingroup	Lichenized	Metagenome	Fragmented	subclade 2	section 2.4	spp. complex 2.4a	NA	7044557	42.05	610x	98.3	792700	JBALCT000000000	Pardo-De la Hoz et al. 2024
P12570 bin 5 Sticta hypochra	Chile, Reserva Nacional Mocho-Choshuenco, Miadlikowska and Lutzoni Chile-Mocho-2-C2-P1-L5, DUKE 383142	Ingroup	Lichenized	Metagenome	Fragmented	subclade 2	section 2.4	spp. complex 2.4a	NA	7369103	42.09	788x	97.6	738907	JBALCU000000000	Pardo-De la Hoz et al. 2024
P12573 bin 6 Nephroma antarcticum	Chile, Reserva Nacional Mocho-Choshuenco, Miadlikowska and Lutzoni Chile-Mocho-1-C1-P1-L2, DUKE 402845	Ingroup	Lichenized	Metagenome	Fragmented	subclade 2	section 2.1	spp. complex 2.1a	NA	7291101	42.19	277x	97.2	850639	JBALCV000000000	Pardo-De la Hoz et al. 2024
P12578 bin 22 Gabura fascicularis	Chile, Parque Nacional Nahuelbuta, Miadlikowska and Lutzoni Chile-Angol-1-C1-P1-L14, DUKE 402803	Ingroup	Lichenized	Metagenome	Fragmented	subclade 3	section 3.12	spp. complex 3.12a	NA	6549645	41.44	194x	97.6	864921	JBALCW000000000	Pardo-De la Hoz et al. 2024
P12584 bin 11 Pseudocyphellaria meyenii	Chile, Parque Nacional Puyehue, Miadlikowska and Lutzoni Chile-Puyehue-1-C1-P1-L3, AZ, DUKE 383140	Ingroup	Lichenized	Metagenome	Fragmented	subclade 2	section 2.2	spp. complex 2.2a	NA	7801091	41.98	230x	97.9	603517	JBALCX000000000	Pardo-De la Hoz et al. 2024
P12588 bin 4 Leptogium sp.	Chile, Parque Nacional Nahuelbuta, Miadlikowska and Lutzoni Chile-Angol-1-C1-P1-L12, DUKE 402826	Ingroup	Lichenized	Metagenome	Fragmented	subclade 2	section 2.3	NA	NA	7643058	42.23	227x	98.2	392575	JBALCY000000000	Pardo-De la Hoz et al. 2024
P12591 bin 6 Collema sp.	Malaysia, Kinabalu Park, Magain Malaysia-Kinabalu-2-C1-P1-L19A, DUKE	Ingroup	Lichenized	Metagenome	Fragmented	subclade 2	section 2.2	spp. complex 2.2a	NA	7936723	42.05	301x	97.4	337906	JBALCZ000000000	Pardo-De la Hoz et al. 2024
P12641 bin 9 Leptogium sp.	Panama, Parque Nacional Golfo de Chiriqui, Magain Panama-Parida-1-C1-P1-NM4, DUKE 357879	Ingroup	Lichenized	Metagenome	Fragmented	subclade 3	section 3.2	spp. complex 3.2a	NA	8335354	41.3	228x	97.8	236719	JBALDA000000000	Pardo-De la Hoz et al. 2024
P12642 bin 1 Leptogium sp.	Panama, Parque Nacional Soberania, Magain Panama-Gamboa-2-C1-P1-NM3, DUKE 357875	Ingroup	Lichenized	Metagenome	Fragmented	subclade 1/Desmonostoc	NA	NA	NA	7657212	40.92	496x	98.3	542800	JBALDB000000000	Pardo-De la Hoz et al. 2024
P12646 bin 6 Leptogium sp.	Panama, Parque Nacional Volcan Baru, Magain Panama-Baru-1-C5-P1-NM35, DUKE 357783	Ingroup	Lichenized	Metagenome	Fragmented	subclade 3	section 3.2	spp. complex 3.2a	NA	7107916	40.97	401x	97.8	143762	JBALDC000000000	Pardo-De la Hoz et al. 2024
P12649 bin 6 Leptogium sp.	Panama, Parque Nacional Volcan Baru, Lutzoni and Miadlikowska Panama-Copete-1-C1-P1-L3, DUKE 357834	Ingroup	Lichenized	Metagenome	Fragmented	subclade 3	section 3.2	spp. complex 3.2a	NA	7690285	41.4	449x	98.2	157105	JBALDD000000000	Pardo-De la Hoz et al. 2024
P12650 bin 7 Leptogium sp.	Panama, Parque Nacional Isla Bastimentos, Magain Panama-Swampo-1-C1-P1-NM130, DUKE 357947	Ingroup	Lichenized	Metagenome	Fragmented	subclade 3	section 3.2	spp. complex 3.2a	NA	8185404	41.07	279x	97.9	869285	JBALDE000000000	Pardo-De la Hoz et al. 2024
P14213 bin 4 Lobaria sp.	South Africa, Buffelskloof, Miadlikowska, Lutzoni and Medeiros Buffelskloof-1-C2-P1-JM5, DUKE	Ingroup	Lichenized	Metagenome	Fragmented	subclade 2	section 2.1	spp. complex 2.1a	NA	6744740	41.83	161x	97.8	24736	JBALDF000000000	Pardo-De la Hoz et al. 2024
P14264 bin 5 Pseudocyphellaria sp.	South Africa, Salt River, Miadlikowska, Lutzoni and Medeiros Salt River-1-C1-P1-L9, DUKE	Ingroup	Lichenized	Metagenome	Fragmented	subclade 2	section 2.1	spp. complex 2.1a	NA	7729859	41.89	169x	98	255350	JBALDG000000000	Pardo-De la Hoz et al. 2024
P14269 bin 10 Sticta sp.	South Africa, Buffelskloof, Miadlikowska, Lutzoni and Medeiros Table-1-C1-P1-JM72, DUKE	Ingroup	Lichenized	Metagenome	Fragmented	subclade 2	section 2.1	spp. complex 2.1a	NA	6590624	42.17	160x	97.7	201041	JBALDH000000000	Pardo-De la Hoz et al. 2024
P14318 bin 17 Sticta sp.	South Africa, Table, Miadlikowska Lutzoni and Medeiros Table-1-C1-P1-L3, DUKE	Ingroup	Lichenized	Metagenome	Fragmented	subclade 2	section 2.1	spp. complex 2.1a	NA	7142462	41.98	310x	98.1	701039	JBALDI000000000	Pardo-De la Hoz et al. 2024
P14320 bin 11 Leptogium sp.	South Africa, Table, GoLife, none	Ingroup	Lichenized	Metagenome	Fragmented	subclade 3	section 3.2	spp. complex 3.2a	NA	7355353	41.57	156x	98.1	349753	JBALDJ000000000	Pardo-De la Hoz et al. 2024
P1574 bin 1 Peltigera dolichorhiza	Brazil, Minas Gerais, Miadlikowska et al. s.n., CGMS-34450	Ingroup	Lichenized	Metagenome	Fragmented	subclade 3	section 3.10	spp. complex 3.10a	XIX	6771519	41.64	81x	98.3	894346	JBALDK000000000	Pardo-De la Hoz et al. 2024; Magain et al. 2017
P2037 bin 28 Peltigera aubertii	Chile, Region XII, Goffinet 10559, CONN	Ingroup	Lichenized	Metagenome	Fragmented	subclade 3	section 3.10	NA	XXII	6669540	41.32	315x	97.4	779158	JBALDL000000000	Pardo-De la Hoz et al. 2024; Magain et al. 2018
P2039 bin 23 Peltigera hydrophila	Chile, Region XII, Shaw 17848, DUKE 0401861	Ingroup	Lichenized	Metagenome	Fragmented	subclade 3	section 3.10	NA	XXIII	6858248	41.18	435x	98.8	16828	JBALDM000000000	Pardo-De la Hoz et al. 2024; Magain et al. 2018
P2081 bin 11 Peltigera canina 2	United States of America, North Carolina, Hollinger 2731, UBC	Ingroup	Lichenized	Metagenome	Fragmented	subclade 3	section 3.1	NA	XXXVII	7826003	41.67	379x	98.2	536804	JBALDN000000000	Pardo-De la Hoz et al. 2024; Magain et al. 2018
P2083 bin 10 Peltigera rufescens 1	United States of America, NC, Hollinger 2711, UBC	Ingroup	Lichenized	Metagenome	Fragmented	subclade 3	section 3.1	spp. complex 3.1a	NA	8249903	41.72	265x	98.3	619946	JBALDO000000000	Pardo-De la Hoz et al. 2024; Magain et al. 2018
P2090 bin 22 Peltigera canina 2	United States of America, Oklahoma, Buck 46463, DUKE 0138952	Ingroup	Lichenized	Metagenome	Fragmented	subclade 3	section 3.1	spp. complex 3.1a	XXXIV	8294444	41.56	325x	96.9	1124110	JBALDP000000000	Pardo-De la Hoz et al. 2024; Magain et al. 2018
P2115 bin 1 Peltigera vainioi	Colombia, Miadlikowska s.n., ANDES	Ingroup	Lichenized	Metagenome	Fragmented	subclade 3	section 3.5	spp. complex 3.5a	XXVIa	6918844	41.55	53x	97.7	162955	JBALDQ000000000	Pardo-De la Hoz et al. 2024; Magain et al. 2018
P2123 bin 17 Peltigera canina 1	France, Corsica, Vust 6412, G	Ingroup	Lichenized	Metagenome	Fragmented	subclade 3	section 3.1	spp. complex 3.1a	XXIX	7993804	41.76	834x	98.7	139654	JBALDR000000000	Pardo-De la Hoz et al. 2024; Magain et al. 2018
P2152 bin 6 Peltigera soredians	Ecuador, Kalb 39785, DUKE	Ingroup	Lichenized	Metagenome	Fragmented	subclade 3	section 3.10	spp. complex 3.10a	NA	7071323	41.44	207x	98.3	287647	JBALDS000000000	Pardo-De la Hoz et al. 2024; Magain et al. 2018
P2162 bin 10 Peltigera erioderma 1	Papua New Guinea, Sérusiaux s.n., LG	Ingroup	Lichenized	Metagenome	Fragmented	subclade 3	section 3.6	spp. complex 3.6a	NA	7382775	41.95	182x	97.7	1118692	JBALDT000000000	Pardo-De la Hoz et al. 2024; Magain et al. 2018
P2164 bin 3 Peltigera globulata	Peru, Miadlikowska s.n., DUKE 0357990	Ingroup	Lichenized	Metagenome	Fragmented	subclade 3	section 3.1	spp. complex 3.1a	NA	7665736	41.61	46x	98.3	171216	JBALDU000000000	Pardo-De la Hoz et al. 2024; Magain et al. 2018
P2170 bin 4 Peltigera degenii	Ukraine, Dymytrova & Savchyn 22, KW	Ingroup	Lichenized	Metagenome	Fragmented	subclade 3	section 3.10	spp. complex 3.10a	XIII.XLIII	7354233	41.59	258x	98.2	1439368	JBALDV000000000	Pardo-De la Hoz et al. 2024; Magain et al. 2018
P2180 bin 2 Peltigera ponojensis/monticola 1a	United States of America, McCune 29956, OSC	Ingroup	Lichenized	Metagenome	Fragmented	subclade 3	section 3.1	spp. complex 3.1a	NA	7895370	41.79	114x	96	305265	JBALDW000000000	Pardo-De la Hoz et al. 2024; Magain et al. 2018
P2213 bin 24 Peltigera canina 1	Canada, British Columbia, Goward 5305, UBC	Ingroup	Lichenized	Metagenome	Fragmented	subclade 3	section 3.4	NA	VI	7552315	42.09	435x	97.4	43813	JBALDX000000000	Pardo-De la Hoz et al. 2024; Magain et al. 2018
P2224 bin 14 Peltigera neocanina 3	China, Yunnan, Goffinet 9979, CONN	Ingroup	Lichenized	Metagenome	Fragmented	subclade 3	section 3.6	spp. complex 3.6a	NA	7750561	41.94	102x	98.4	895957	JBALDY000000000	Pardo-De la Hoz et al. 2024; Magain et al. 2018
P3034 bin 5 Peltigera occidentalis	Russia, Khabarovsk Territory, Lutzoni and Miadlikowska 07.26.2013-P3034, DUKE	Ingroup	Lichenized	Metagenome	Fragmented	subclade 3	section 3.5	NA	VIIb	7809933	42.03	180x	98.1	1671641	JBALDZ000000000	Pardo-De la Hoz et al. 2024; Chagnon et al. 2018
P3068 bin 7 Peltigera clathrata	Canada, British Columbia, Goward 09-232, UBC	Ingroup	Lichenized	Metagenome	Fragmented	subclade 3	section 3.7	NA	XIb	7137981	42.09	140x	98.4	361530	JBALEA000000000	Pardo-De la Hoz et al. 2024; Chagnon et al. 2018
P330 bin 5 Peltigera truculenta	Chile, Wheeler 3826, T. Wheeler Private Coll.	Ingroup	Lichenized	Metagenome	Fragmented	subclade 3	section 3.10	spp. complex 3.10a	NA	7467410	41.6	287x	98.2	534082	JBALEB000000000	Pardo-De la Hoz et al. 2024; Magain et al. 2017
P5023 bin 4 Peltigera scabrosa	Canada, Québec, 57.91304°N, 72.07611°W, Miadlikowska and Lutzoni, DUKE	Ingroup	Lichenized	Metagenome	Fragmented	subclade 3	section 3.7	NA	XIa	7266438	42.22	81x	97.7	776520	JBALEC000000000	Pardo-De la Hoz et al. 2024; Lu et al. 2018
P539 bin 14 Peltigera hymenina	Norway, Magain s.n., LG	Ingroup	Lichenized	Metagenome	Fragmented	subclade 3	section 3.10	spp. complex 3.10a	XVI.XVIII	7708718	41.57	74x	97.4	1427156	JBALED000000000	Pardo-De la Hoz et al. 2024; Magain et al. 2017
P607 bin 11 Peltigera gallowayi	New Zealand, Stenroos 5820, H	Ingroup	Lichenized	Metagenome	Fragmented	subclade 3	section 3.10	spp. complex 3.10a	XX	6744035	41.51	83x	96.3	1057984	JBALEE000000000	Pardo-De la Hoz et al. 2024; Magain et al. 2017
P6236 bin 11 Peltigera fuscopraetextata	Chile, Magain NM50, DUKE	Ingroup	Lichenized	Metagenome	Fragmented	subclade 3	section 3.4	NA	VI	7435039	42.09	99x	98.4	280008	JBALEL000000000	Pardo-De la Hoz et al. 2024
P6447 bin 3 Peltigera collina	Canada, Alberta, ABMI ID 10057, PMAE	Ingroup	Lichenized	Metagenome	Fragmented	subclade 3	section 3.2	spp. complex 3.2a	NA	7458740	41.72	170x	98.3	577672	JBALEF000000000	Pardo-De la Hoz et al. 2024
P6465 bin 9 Peltigera appalachiensis	Canada, Alberta, ABMI ID 307340, PMAE	Ingroup	Lichenized	Metagenome	Fragmented	subclade 3	section 3.5	spp. complex 3.5a	VIIc	7831148	41.74	56x	98.7	209864	JBALEG000000000	Pardo-De la Hoz et al. 2024
P6524 bin 1 Peltigera praetextata	Canada, Alberta, ABMI ID 250894, PMAE	Ingroup	Lichenized	Metagenome	Fragmented	subclade 3	section 3.6	spp. complex 3.6a	NA	8221807	41.85	109x	97.7	1208496	JBALEH000000000	Pardo-De la Hoz et al. 2024
P6600 bin 4 Peltigera canina 2	Canada, Québec, Darnajoux & Magain 676, DUKE	Ingroup	Lichenized	Metagenome	Fragmented	subclade 3	section 3.6	NA	V	7884695	41.85	74x	97.7	1056055	JBALEI000000000	Pardo-De la Hoz et al. 2024; Darnajoux et al. 2019
P6602 bin 13 Peltigera borealis	Canada, Québec, Darnajoux & Magain 628, DUKE	Ingroup	Lichenized	Metagenome	Fragmented	subclade 3	section 3.5	spp. complex 3.5a	VIIa	7725071	41.83	89x	97.9	1660035	JBALEJ000000000	Pardo-De la Hoz et al. 2024; Darnajoux et al. 2019
P6620 bin 4 Peltigera neopolydactyla	Canada, Québec, Darnajoux & Magain 615 DUKE	Ingroup	Lichenized	Metagenome	Fragmented	subclade 3	section 3.7	NA	XIa	7386606	42.2	116x	97.9	730191	JBALEK000000000	Pardo-De la Hoz et al. 2024; Darnajoux et al. 2019
P6963 bin 9 Peltigera nana	Malaysia, Kinabalu Park, Magain Malaysia-KinabaluHQ-1-C1-P1-L1, DUKE	Ingroup	Lichenized	Metagenome	Fragmented	subclade 3	section 3.11	spp. complex 3.11a	NA	7475804	41.45	48x	99	226792	JBALEM000000000	Pardo-De la Hoz et al. 2024
P8202 bin 9 Peltigera latiloba	Canada, Alberta, ABMI ID 1276480, PMAE	Ingroup	Lichenized	Metagenome	Fragmented	subclade 3	section 3.6	NA	XLII	7472460	41.9	15x	96.7	1146028	JBALEN000000000	Pardo-De la Hoz et al. 2024
P8219 bin 29 Peltigera islandica	Canada, Alberta, ABMI ID 616803, PMAE	Ingroup	Lichenized	Metagenome	Fragmented	subclade 3	section 3.1	spp. complex 3.1a	NA	7959647	41.7	203x	97.7	915045	JBALEO000000000	Pardo-De la Hoz et al. 2024
P8231 bin 15 Peltigera ponojensis/monticola 1a	Canada, Alberta, ABMI ID 802891, PMAE	Ingroup	Lichenized	Metagenome	Fragmented	subclade 3	section 3.1	spp. complex 3.1a	NA	8404717	41.84	158x	98.6	883293	JBALEP000000000	Pardo-De la Hoz et al. 2024
P8256 bin 3 Peltigera didactyla 3	Canada, Alberta, ABMI ID 1264020, PMAE	Ingroup	Lichenized	Metagenome	Fragmented	subclade 3	section 3.11	spp. complex 3.11a	XLV	7791627	41.3	477x	99.1	747764	JBALEQ000000000	Pardo-De la Hoz et al. 2024
P8569 bin 1 Peltigera elisabethae	Canada, Alberta, ABMI ID 1269920, PMAE	Ingroup	Lichenized	Metagenome	Fragmented	subclade 3	section 3.6	NA	V	7480721	41.92	250x	97.9	570759	JBALER000000000	Pardo-De la Hoz et al. 2024
P8570 bin 6 Peltigera canina 1	Canada, Alberta, ABMI ID 1269815, PMAE	Ingroup	Lichenized	Metagenome	Fragmented	subclade 3	section 3.6	NA	V	7595757	41.89	169x	98.3	831463	JBALES000000000	Pardo-De la Hoz et al. 2024
P8571 bin 17 Peltigera praetextata	Canada, Alberta, ABMI ID 1269801, PMAE	Ingroup	Lichenized	Metagenome	Fragmented	subclade 3	section 3.6	NA	V	7433496	41.93	199x	97.9	445774	JBALET000000000	Pardo-De la Hoz et al. 2024
P8575 bin 3 Peltigera neckeri	Canada, Alberta, ABMI ID 1269817, PMAE	Ingroup	Lichenized	Metagenome	Fragmented	subclade 3	section 3.1	spp. complex 3.1a	XXXIII	8127204	41.63	337x	98.7	1191035	JBALEU000000000	Pardo-De la Hoz et al. 2024
P8577 bin 23 Peltigera aphthosa 5	Canada, Alberta, ABMI ID 1270086, PMAE	Ingroup	Lichenized	Metagenome	Fragmented	subclade 3	section 3.1	spp. complex 3.1a	XXXIII	7622908	41.68	20x	98.5	190610	JBALEV000000000	Pardo-De la Hoz et al. 2024
P8580 bin 6 Peltigera canina 1	Canada, Alberta, ABMI ID 1269794, PMAE	Ingroup	Lichenized	Metagenome	Fragmented	subclade 3	section 3.1	spp. complex 3.1a	XXXIII	8081906	41.64	331x	98.6	1100070	JBALEW000000000	Pardo-De la Hoz et al. 2024
P8690 bin 1 Peltigera malacea 3	Canada, Alberta, ABMI ID 292089, PMAE	Ingroup	Lichenized	Metagenome	Fragmented	subclade 2	section 2.4	spp. complex 2.4a	III	7884985	42.21	240x	92.4	1735004	JBALEX000000000	Pardo-De la Hoz et al. 2024
P8768 bin 2 Peltigera aff. didactyla	Canada, Alberta, ABMI ID 159071, PMAE	Ingroup	Lichenized	Metagenome	Fragmented	subclade 3	section 3.1	spp. complex 3.1a	NA	7882365	41.83	461x	97.7	405853	JBALEY000000000	Pardo-De la Hoz et al. 2024
P8840 bin 1 Peltigera leucophlebia 1	Canada, Alberta, ABMI ID 391119, PMAE	Ingroup	Lichenized	Metagenome	Fragmented	subclade 3	section 3.1	spp. complex 3.1a	NA	7840651	41.82	21x	95.1	687000	JBALEZ000000000	Pardo-De la Hoz et al. 2024
P8857 bin 2 Peltigera borealis	Canada, Alberta, ABMI ID 618295, PMAE	Ingroup	Lichenized	Metagenome	Fragmented	subclade 3	section 3.5	spp. complex 3.5a	VIIc	7520820	41.89	204x	95.5	1347323	JBALFA000000000	Pardo-De la Hoz et al. 2024
P8926 bin 12 Peltigera malacea 2	Canada, Alberta, ABMI ID 58543, PMAE	Ingroup	Lichenized	Metagenome	Fragmented	subclade 2	section 2.4	spp. complex 2.4a	IVb	7434305	42.29	80x	98.1	991023	JBALFB000000000	Pardo-De la Hoz et al. 2024
P9119 bin 5 Peltigera frippii	Canada, Alberta, ABMI ID 90575, PMAE	Ingroup	Lichenized	Metagenome	Fragmented	subclade 2	section 2.4	spp. complex 2.4a	IVb	7416231	42.33	106x	98.1	1276548	JBALFC000000000	Pardo-De la Hoz et al. 2024
P9121 bin 11 Peltigera appalachiensis	Canada, Alberta, ABMI ID 44943, PMAE	Ingroup	Lichenized	Metagenome	Fragmented	subclade 3	section 3.5	spp. complex 3.5a	NA	7914777	41.71	312x	98.7	952726	JBALFD000000000	Pardo-De la Hoz et al. 2024
P943 bin 5 Peltigera extenuata 2	Colombia, Lücking 33627, UDBC	Ingroup	Lichenized	Metagenome	Fragmented	subclade 3	section 3.9	NA	XXI	8171577	41.9	164x	98.6	53706	JBALFE000000000	Pardo-De la Hoz et al. 2024
P9639 bin 5 Massalongia carnosa	Canada, Alberta, ABMI ID 1260051, PMAE	Ingroup	Lichenized	Metagenome	Fragmented	subclade 3	section 3.12	spp. complex 3.12a	NA	6667436	41.52	211x	97.8	351493	JBALFF000000000	Pardo-De la Hoz et al. 2024
P9728 bin 6 Peltigera malacea 2	Canada, Alberta, ABMI ID 758897, PMAE	Ingroup	Lichenized	Metagenome	Fragmented	subclade 2	section 2.4	spp. complex 2.4a	IVc	6930704	42.16	154x	98.2	711411	JBALFG000000000	Pardo-De la Hoz et al. 2024
P9820 bin 6 Peltigera canina 2	Canada, Alberta, ABMI ID 160887, PMAE	Ingroup	Lichenized	Metagenome	Fragmented	subclade 3	section 3.12	spp. complex 3.12a	NA	8352263	42.06	170x	99.3	700606	JBALFH000000000	Pardo-De la Hoz et al. 2024
P9822 bin 12 Peltigera malacea 2	Canada, Alberta, ABMI ID 251055, PMAE	Ingroup	Lichenized	Metagenome	Fragmented	subclade 2	section 2.4	spp. complex 2.4a	IVa	7727070	42.41	327x	98.6	371007	JBALFI000000000	Pardo-De la Hoz et al. 2024
P9895 bin 3 Nephroma resupinatum	Canada, Alberta, ABMI ID 1388226, PMAE	Ingroup	Lichenized	Metagenome	Fragmented	subclade 2	section 2.1	spp. complex 2.1a	NA	6879078	42.21	178x	97.9	288718	JBALFJ000000000	Pardo-De la Hoz et al. 2024
Peltigera malacea cyanobiont DB3992	Canada, British Columbia, Little Fort	Ingroup	Lichenized	Metagenome	Fragmented	subclade 3	section 3.1	spp. complex 3.1a	NA	7450369	41.73	NA	80.9	1049343	NZ_NSHF01000560.1	Gagunashvili and Andresson 2018
Peltigera membranacea cyanobiont 210A	Iceland, Thveras 21, Reykjavik, 64.10423 N 21.78067 W	Ingroup	Lichenized	Isolate	Fragmented	subclade 3	section 3.1	spp. complex 3.1a	NA	8221732	41.72	NA	97.6	104181	NZ_NOLJ00000000.1	Gagunashvili and Andrésson 2018
Peltigera membranacea cyanobiont 213	Iceland, Thveras 21, Reykjavik, 64.10423 N 21.78067 W	Ingroup	Lichenized	Isolate	Fragmented	subclade 3	section 3.10	spp. complex 3.10a	XVI.XVIII	7365967	41.5	NA	96.9	964181	NZ_NOLI00000000.1	Gagunashvili and Andrésson 2018
Peltigera membranacea cyanobiont 232	Iceland, Eldgja, 63.9600 N 18.6135 W	Ingroup	Lichenized	Isolate	Fragmented	subclade 3	section 3.10	spp. complex 3.10a	XIII.XLIII	7645961	41.65	NA	96.9	1507375	NZ_NOLK00000000.1	Gagunashvili and Andrésson 2018
Peltigera membranacea cyanobiont N6	Iceland, Keldur, Reykjavik	Ingroup	Lichenized	Isolate	Complete chromosome and plasmids	subclade 3	section 3.10	spp. complex 3.10a	XVI.XVIII	8214648	41.44	NA	98.5	683942	NZ_CP026681.1	Gagunashvili and Andrésson 2018
PL483 bin 4 Peltigera ponojensis	Russia, Murmansk Region, near Ponoj, Kihlman 258, H (holotype)	Ingroup	Lichenized	Metagenome	Fragmented	subclade 3	section 3.1	spp. complex 3.1a	XXXIII	8325486	41.6	363x	98.1	1121890	JBALGD000000000	Pardo-De la Hoz et al. 2024
S1 bin 7 Fuscopannaria crystallifera	Reunion IslandSérusiaux PAN_D LG	Ingroup	Lichenized	Metagenome	Fragmented	subclade 2	section 2.4	spp. complex 2.4a	NA	7410440	41.95	18x	97.8	291945	JBALFK000000000	Pardo-De la Hoz et al. 2024
S10 bin 2 Fuscopannaria ahlneri	Taiwan, Sérusiaux DP10 LG	Ingroup	Lichenized	Metagenome	Fragmented	subclade 2	section 2.1	spp. complex 2.1a	NA	6752983	42.21	61x	96.9	674204	JBALFL000000000	Pardo-De la Hoz et al. 2024
S12 bin 12 Fuscopannaria ahlneri	Taiwan, Sérusiaux DP4 LG	Ingroup	Lichenized	Metagenome	Fragmented	subclade 2	section 2.4	spp. complex 2.4a	NA	7174740	42.01	17x	96.2	900713	JBALFM000000000	Pardo-De la Hoz et al. 2024
S13 bin 3 Fuscopannaria crystallifera	Taiwan, Sérusiaux DP7 LG	Ingroup	Lichenized	Metagenome	Fragmented	subclade 2	section 2.4	spp. complex 2.4a	NA	7396532	42.02	68x	98.3	662272	JBALFN000000000	Pardo-De la Hoz et al. 2024
S24 bin 12 Peltigera vitikainenii	Japan, Hokkaido, Magain 8132, LG	Ingroup	Lichenized	Metagenome	Fragmented	subclade 3	section 3.10	spp. complex 3.10a	XIII.XLIII	7352448	41.61	120x	98.6	1821964	JBALFO000000000	Pardo-De la Hoz et al. 2024
S27 bin 9 Peltigera vitikainenii	Russia, Khabarovsk Territory, Konoreva 3, GPS 774	Ingroup	Lichenized	Metagenome	Fragmented	subclade 3	section 3.6	NA	V	7671601	41.84	91x	97.6	882460	JBALFP000000000	Pardo-De la Hoz et al. 2024
S31 bin 7 Peltigera vitikainenii	Canada, British Columbia	Ingroup	Lichenized	Metagenome	Fragmented	subclade 3	section 3.10	spp. complex 3.10a	XIII.XLIII	7689287	41.66	129x	98.6	1426961	JBALFQ000000000	Pardo-De la Hoz et al. 2024
S32 bin 15 Peltigera vitikainenii	Canada, British Columbia	Ingroup	Lichenized	Metagenome	Fragmented	subclade 3	section 3.10	spp. complex 3.10a	XIII.XLIII	7550777	41.66	163x	98.2	1390268	JBALFR000000000	Pardo-De la Hoz et al. 2024
S40 bin 5 Peltigera appalachiensis	United States of America, North Carolina, Magain 8172, LG	Ingroup	Lichenized	Metagenome	Fragmented	subclade 3	section 3.6	NA	V	7538133	41.92	146x	98.1	602511	JBALFS000000000	Pardo-De la Hoz et al. 2024
S43 bin 7 Peltigera appalachiensis	United States of America, Alabama, Magain 8183, LG	Ingroup	Lichenized	Metagenome	Fragmented	subclade 3	section 3.5	spp. complex 3.5a	VIIc	8287525	41.67	60x	98.4	1788759	JBALFT000000000	Pardo-De la Hoz et al. 2024
S44 bin 8 Peltigera phyllidiosa	United States of America, Missouri, Magain 8205, LG	Ingroup	Lichenized	Metagenome	Fragmented	subclade 3	section 3.2	spp. complex 3.2a	XLVII	8354742	41.56	54x	96.5	167001	JBALFU000000000	Pardo-De la Hoz et al. 2024
S5 bin 2 Physma radians	Thailand, Magain T5, LG	Ingroup	Lichenized	Metagenome	Fragmented	subclade 3	section 3.12	spp. complex 3.12a	NA	7353252	41.19	35x	98.2	730349	JBALFV000000000	Pardo-De la Hoz et al. 2024
S51 bin 2 Peltigera appalachiensis	Canada, Québec, Miadlikowska and Lutzoni W25 C2, DUKE	Ingroup	Lichenized	Metagenome	Fragmented	subclade 3	section 3.5	spp. complex 3.5a	VIIa	7457333	41.82	102x	97.8	2032340	JBALFW000000000	Pardo-De la Hoz et al. 2024
S52 bin 4 Peltigera appalachiensis	Canada, Québec, Miadlikowska and Lutzoni SN6 E3, DUKE	Ingroup	Lichenized	Metagenome	Fragmented	subclade 3	section 3.5	spp. complex 3.5a	VIIa	7733147	41.83	245x	97.1	1711505	JBALFX000000000	Pardo-De la Hoz et al. 2024
S62 bin 9 Peltigera asiatica	China, Yunnan, Miadlikowska s.n. DUKE	Ingroup	Lichenized	Metagenome	Fragmented	subclade 3	section 3.5	spp. complex 3.5a	Xa	7487090	41.58	96x	98.2	1439136	JBALFY000000000	Pardo-De la Hoz et al. 2024
S66 bin 1 Peltigera mikado	Taiwan, Sérusiaux T47 LG	Ingroup	Lichenized	Metagenome	Fragmented	subclade 3	section 3.5	NA	VIIb	7835119	42.02	74x	97.9	1449191	JBALFZ000000000	Pardo-De la Hoz et al. 2024
S67 bin 3 Peltigera borinquensis	Peru, Gaya 07.14.10-19, DUKE	Ingroup	Lichenized	Metagenome	Fragmented	subclade 3	section 3.5	NA	VIIb	7954723	42.06	83x	97.5	1821641	JBALGA000000000	Pardo-De la Hoz et al. 2024
S8 bin 2 Physma byrsaeum	Reunion Island, Magain and Sérusiaux R1121 LG	Ingroup	Lichenized	Metagenome	Fragmented	subclade 2	section 2.2	spp. complex 2.2a	NA	7736450	41.95	23x	96.9	843448	JBALGB000000000	Pardo-De la Hoz et al. 2024
S9 bin 6 Physma byrsaeum	Mauritius, Diederich 18436 LG	Ingroup	Lichenized	Metagenome	Fragmented	subclade 2	section 2.2	spp. complex 2.2a	NA	7788098	42	21x	97.7	863364	JBALGC000000000	Pardo-De la Hoz et al. 2024
Nostoc KVJ10 Blasia pusilla	Norway, Kvaløya island, 69.64 N 18.73 E	Ingroup	Liverwort symbiont	Isolate	Fragmented	subclade 3	section 3.1	spp. complex 3.1a	NA	6417375	41.49	NA	75.5	3765253	NA	Warshan et al. 2018
Nostoc KVJ2 Blasia pusilla	Norway, Kvaløya island, 69.64 N 18.73 E	Ingroup	Liverwort symbiont	Isolate	Fragmented	subclade 3	section 3.8	NA	XLVIII	7948243	41.64	NA	98.1	698174	NA	Warshan et al. 2018
Nostoc KVS11 Blasia pusilla	Norway, Kvaløya island, 69.64 N 18.73 E	Ingroup	Liverwort symbiont	Isolate	Fragmented	subclade 3	section 3.8	NA	XLVIII	7129075	41.79	NA	92.8	1119545	NA	Warshan et al. 2018
Nostoc sp. C052	New York, United States of America	Ingroup	Liverwort symbiont	Isolate	Complete chromosome and plasmids	subclade 3	section 3.5	spp. complex 3.5a	NA	7828336	41.5	NA	99	2051495	GCF_013393905.1	Nelson et al. 2019
Nostoc sp. KVJ20 Blasia pusilla	Norway, Troms, Kvaloya island	Ingroup	Liverwort symbiont	Isolate	Fragmented	subclade 3	section 3.8	NA	XLIX	7893965	41.72	NA	98.6	1283998	NZ_LSSA01000000	Halsør et al. 2019
Nostoc sp. KVJ3	Kvaloya island, Troms, Norway, 69.64 N 18.73 E	Ingroup	Liverwort symbiont	Isolate	Fragmented	subclade 3	NA	NA	NA	8067228	41.37	NA	99.2	1519600	GCF_026127265.1	Teikari e al. 2018
Nmoss4 Pleurozium schreberi	Sweden, Ruttjeheden, Reivo forest	Ingroup	Moss associated	Isolate	Fragmented	subclade 1/Desmonostoc	NA	NA	NA	8213306	41.29	NA	97.8	763459	NA	Warshan et al. 2018
Nostoc sp. c2_topC1511	Canada, Alberta, around 10 Km north of Smith, 55.24286 N 114.03728 W	Ingroup	Moss associated	Metagenome	Fragmented	subclade 3	section 3.7	NA	NA	5685829	42.17	4x	77.2	606589	PRJNA1223958	This study
Nostoc sp. e2_top_contigs	Canada, Alberta, around 10 Km north of Smith, 55.24346 N 114.03772 W	Ingroup	Moss associated	Metagenome	Fragmented	subclade 2	section 2.4	spp. complex 2.4a	NA	3571116	42.1	1x	75.5	3921730	PRJNA1223958	This study
Nostoc sp. m1_top_contigs	Canada, Alberta, around 10 Km north of Smith, 55.24313 N 114.03712 W	Ingroup	Moss associated	Metagenome	Fragmented	subclade 2	section 2.4	spp. complex 2.4a	NA	7556589	41.66	2x	97.6	5883157	PRJNA1223958	This study
Nostoc sp. m1_topC1290	Canada, Alberta, around 10 Km north of Smith, 55.24313 N 114.03712 W	Ingroup	Moss associated	Metagenome	Fragmented	subclade 2	section 2.4	spp. complex 2.4a	NA	6148308	42.09	15x	94.1	727494	PRJNA1223958	This study
Nostoc sp. n2_top_contigs	Canada, Alberta, around 10 Km north of Smith, 55.24327 N 114.03751 W	Ingroup	Moss associated	Metagenome	Fragmented	subclade 2	section 2.4	spp. complex 2.4a	NA	6627859	41.94	7x	97.2	2995958	PRJNA1223958	This study
Nostoc sp. n2_topCmix	Canada, Alberta, around 10 Km north of Smith, 55.24327 N 114.03751 W	Ingroup	Moss associated	Metagenome	Fragmented	subclade 2	section 2.4	spp. complex 2.4a	NA	6435360	42.16	14x	97.1	887129	PRJNA1223958	This study
Pleurozium schreberi Nmoss2	Sweden, Ruttjeheden, Reivo forest	Ingroup	Moss associated	Isolate	Fragmented	subclade 3	section 3.8	NA	XLIX	8478899	41.7	NA	98.1	687938	JGI 1042295	Warshan et al. 2018
Pleurozium schreberi Nmoss3	Sweden, Ruttjeheden, Reivo forest	Ingroup	Moss associated	Isolate	Fragmented	subclade 1/Desmonostoc	NA	NA	NA	8445007	40.74	NA	98.3	655570	JGI 1042307	Warshan et al. 2018
Nostoc linckia FACHB 391	China	Ingroup	NA	Isolate	Fragmented	subclade 3	section 3.12	spp. complex 3.12a	NA	7504280	41.73	NA	99.7	1307901	GCF_014698525.1	Chen et al. 2021

## Sheet: S2
Table S2. Metadata for the 12 lichen specimens used for metagenomic and metatranscriptomic sequencing. Molecular IDs are based on nrITS sequences extracted from the metagenomic assemblies.
Lichen specimen	Peltigera morphospecies	Peltigera molecular ID	Latitude	Longitude	Voucher
n1	Peltigera appalachiensis	Peltigera appalachiensis	55.2434	-114.03753	DUKE 0471607
n2	Peltigera appalachiensis	Peltigera appalachiensis	55.24327	-114.03751	DUKE 0471611
n3	Peltigera appalachiensis	Peltigera appalachiensis	55.24323	-114.03737	DUKE 0471615
m1	Peltigera malacea	Peltigera malacea 2	55.24313	-114.03712	DUKE 0471619
m2	Peltigera malacea	Peltigera malacea 2	55.24297	-114.03661	DUKE 0471624
m3	Peltigera malacea	Peltigera malacea 2	55.24348	-114.03718	DUKE 0471628
c1	Peltigera canina s. lat	Peltigera neocanina 1	55.24292	-114.03722	DUKE 0471631
c2	Peltigera canina s. lat	Peltigera islandica	55.24286	-114.03728	DUKE 0471634
c3	Peltigera canina s. lat	Peltigera islandica	55.2428	-114.03725	DUKE 0471636
e1	Peltigera elisabethae	Peltigera elisabethae	55.24348	-114.03765	DUKE 0471639
e2	Peltigera elisabethae	Peltigera elisabethae	55.24346	-114.03772	DUKE 0471643
e3	Peltigera elisabethae	Peltigera elisabethae	55.24346	-114.03743	DUKE 0471647

## Sheet: S3
Table S3. Metadata for the 12 moss samples used for metagenomic and metatranscriptomic sequencing.
Moss sample ID	Abutting Peltigera specimen	Latitude	Longitude	Moss species (approx. mat cover)	Hylocomium splendens voucher	Pleurozium schreberi voucher	Ptilium crista-castrensis	Dicranum polysetum voucher	Aulacomnium palustre voucher
n1_top	n1	55.2434	-114.03753	Ptilium crista-castrensis (90), Hylocomium splendens (9), Pleurozium schreberi (1)	DUKE 0471608	DUKE 0471609	DUKE 0471610	-	-
n2_top	n2	55.24327	-114.03751	Pleurozium schreberi (50), Ptilium crista-castrensis (40), Hylocomium splendens (10)	DUKE 0471612	DUKE 0471613	DUKE 0471614	-	-
n3_top	n3	55.24323	-114.03737	Pleurozium schreberi (90), Hylocomium splendens (50), Ptilium crista-castrensis (50)	DUKE 0471616	DUKE 0471617	DUKE 0471618	-	-
m1_top	m1	55.24313	-114.03712	Hylocomium splendens (45), Pleurozium schreberi (35), Ptilium crista-castrensis (15), Dicranum polysetum (5)	DUKE 0471620	DUKE 0471621	DUKE 0471622	DUKE 0471623	-
m2_top	m2	55.24297	-114.03661	Ptilium crista-castrensis (85), Pleurozium schreberi (10), Hylocomium splendens (5)	DUKE 0471625	DUKE 0471626	DUKE 0471627	-	-
m3_top	m3	55.24348	-114.03718	Pleurozium schreberi (75), Hylocomium splendens (25)	DUKE 0471629	DUKE 0471630	-	-	-
c1_top	c1	55.24292	-114.03722	Pleurozium schreberi (50), Hylocomium splendens (50)	DUKE 0471632	DUKE 0471633	-	-	-
c2_top	c2	55.24286	-114.03728	Hylocomium splendens (100)	DUKE 0471635	-	-	-	-
c3_top	c3	55.2428	-114.03725	Hylocomium splendens (99), Aulacomnium palustre (1)	DUKE 0471637	-	-	-	DUKE 0471638
e1_top	e1	55.24348	-114.03765	Pleurozium schreberi (60), Hylocomium splendens (30), Ptilium crista-castrensis (10)	DUKE 0471640	DUKE 0471641	DUKE 0471642	-	-
e2_top	e2	55.24346	-114.03772	Pleurozium schreberi (45), Hylocomium splendens (45), Ptilium crista-castrensis (10)	DUKE 0471644	DUKE 0471645	DUKE 0471646	-	-
e3_top	e3	55.24346	-114.03743	Hylocomium splendens (40), Ptilium crista-castrensis (30), Pleurozium schreberi (30)	DUKE 0471648	DUKE 0471649	DUKE 0471650	-	-

## Sheet: S4
Table S4. Genes included in our targeted annotation. The e-value thresholds were used for HMMER searches. Log2 Fold Change (Log2FC) and P values were estimated with DESeq2. Genes that were present in less than 75% of the RNA libraries in each condition were not considered for the differential expression analyses and are indicated with NAs in the Log2FC and p-value columns.
Gene	Description	Category	Nostoc punctiforme PCC 73102 locus tag	Reference	e-value threshold	Log2FC (saturated)	P value (saturated)	Log2FC (natural)	P value (natural)
hrmU	Hormogonia repressor	hormogonia_repressor	Npun_F5334	Cohen et al. 1997	200	NA	NA	NA	NA
hrmA	Hormogonia repressor	hormogonia_repressor	Npun_F5335	Cohen et al. 1997	250	NA	NA	NA	NA
hrmI	Hormogonia repressor	hormogonia_repressor	Npun_F5333	Warshan et al. 2017	250	NA	NA	NA	NA
hrmKa	Hormogonia repressor	hormogonia_repressor	Npun_R5331	Warshan et al. 2017	100	1.9705	5.179e-02	2.1098	8.748e-02
hrmKb	Hormogonia repressor	hormogonia_repressor	Npun_R3825	Zuniga et al. 2020	250	-1.3736	2.349e-04	-0.8471	1.393e-01
hrmR	Hormogonia repressor	hormogonia_repressor	Npun_F5332	Warshan et al. 2017	250	NA	NA	NA	NA
Npun_R5330	Hormogonia repressor	hormogonia_repressor	Npun_R5330	Warshan et al. 2017	60	NA	NA	NA	NA
Npun_R2146	WD40_repeat	gas_vesicle	Npun_R2146	Warshan et al. 2017	100	NA	NA	NA	NA
arsA	Arsenite-transporting_ATPase	gas_vesicle	Npun_F2147	Warshan et al. 2017	250	-4.0338	3.914e-05	-1.1696	3.031e-01
gvpV	SOME weak SIMILARITY TO gvpV ALR2247, P and T	gas_vesicle	Npun_F2148	Campbell et al. 2007	60	NA	NA	NA	NA
Npun_R2150	Hypothetical_protein	gas_vesicle	Npun_R2150	Warshan et al. 2017	60	NA	NA	NA	NA
Npun_R2151	Hypothetical_protein	gas_vesicle	Npun_R2151	Warshan et al. 2017	60	NA	NA	NA	NA
gvpG	Gas_vesicle_protein_G	gas_vesicle	Npun_R2152	Warshan et al. 2017	60	NA	NA	NA	NA
gvpN	Gas_vesicle_protein_GvpN	gas_vesicle	Npun_F2153	Warshan et al. 2017	200	-5.3656	4.093e-07	-2.9376	5.226e-03
gvpJ	Gas_vesicle_protein	gas_vesicle	Npun_F2154	Warshan et al. 2017	60	NA	NA	NA	NA
gvpK	Gas_vesicle_protein	gas_vesicle	Npun_F2155	Warshan et al. 2017	100	-2.5524	2.016e-01	-0.4232	8.850e-01
gvpF	gvpF Gas vesicle synthesis GvpLGvpF, T	gas_vesicle	Npun_F2156	Campbell et al. 2007	150	-2.6928	1.147e-01	-3.1633	3.022e-02
Npun_R2157	Transitional_endoplasmic_reticulum_ATPase	gas_vesicle	Npun_R2157	Warshan et al. 2017	250	-3.3518	5.359e-07	-1.4567	8.558e-02
gvpW	conserved hypothetical protein, T	gas_vesicle	Npun_F2158	Campbell et al. 2007	200	NA	NA	NA	NA
gvpA	gvpA Gas vesicle protein GVPa, T	gas_vesicle	Npun_F2159	Campbell et al. 2007	50	-8.5737	1.048e-07	-4.5747	1.519e-06
gvpC	gas vesicle protein GvpC (20 kD	gas_vesicle	Npun_F2160	Campbell et al. 2007	200	NA	NA	NA	NA
ptxA	Two-component_system,_chemotaxis_family,_response_regulator_PixG	phototaxis	Npun_F2161	Campbell et al. 2015	200	NA	NA	NA	NA
ptxB	Twitching_motility_two-component_system_response_regulator_PilH	phototaxis	Npun_F2162	Campbell et al. 2015	100	NA	NA	NA	NA
ptxC	Chemotaxis_signal_transduction_protein	phototaxis	Npun_F2163	Campbell et al. 2015	200	NA	NA	NA	NA
ptxD	Methyl-accepting_chemotaxis_protein_PixJ	phototaxis	Npun_F2164	Campbell et al. 2015	250	NA	NA	NA	NA
ptxE	Two-component_system,_chemotaxis_family,_sensor_histidine_kinase_and_response_regulator_PixL	phototaxis	Npun_F2165	Campbell et al. 2015	200	NA	NA	NA	NA
ptxF	Chemotaxis_signal_transduction_protein	phototaxis	Npun_F2166	Campbell et al. 2015	250	NA	NA	NA	NA
ptxG	Methyl-accepting_chemotaxis_protein_(MCP)_signalling_domain-containing_protein	phototaxis	Npun_F2167	Campbell et al. 2015	250	NA	NA	NA	NA
ptxH	Chemotaxis_protein_histidine_kinase_CheA	phototaxis	Npun_F2168	Campbell et al. 2015	250	NA	NA	NA	NA
Npun_F6007	Spermidine/putrescine_transport_system_substrate-binding_protein	chemotaxis	Npun_F6007	Warshan et al. 2017	250	-1.6703	1.310e-01	-1.6530	2.057e-01
Npun_F6008	Spermidine/putrescine_transport_system_permease_protein	chemotaxis	Npun_F6008	Warshan et al. 2017	250	-0.9392	4.428e-01	0.1751	8.828e-01
Npun_F6009	Endonuclease,_Uma2_family_(restriction_endonuclease_fold)	chemotaxis	Npun_F6009	Warshan et al. 2017	60	0.3581	5.485e-01	0.0610	9.350e-01
pixL	Two-component_system,_chemotaxis_family,_sensor_histidine_kinase_and_response_regulator_PixL	chemotaxis	Npun_R6010	Campbell et al. 2015	200	-1.1285	2.544e-01	-0.5536	5.948e-01
pixJ	Methyl-accepting_chemotaxis_protein_PixJ	chemotaxis	Npun_R6012	Campbell et al. 2015	200	-1.6638	2.666e-02	-1.2534	2.140e-01
pixI	Positive_phototaxis_protein_PixI	chemotaxis	Npun_R6013	Campbell et al. 2015	200	NA	NA	NA	NA
pixH	Two-component_system,_chemotaxis_family,_response_regulator_PixH	chemotaxis	Npun_R6014	Campbell et al. 2015	100	-1.5571	6.196e-01	-2.0943	3.145e-01
pixG	Two-component_system,_chemotaxis_family,_response_regulator_PixG	chemotaxis	Npun_R6015	Campbell et al. 2015	250	-0.5026	6.219e-01	1.6482	3.380e-01
Npun_R6016	N-acetylmuramic_acid_6-phosphate_etherase	chemotaxis	Npun_R6016	Warshan et al. 2017	250	-1.0858	5.976e-02	-0.0078	9.917e-01
Npun_R6017	Protein_of_unknown_function_(DUF3110)	chemotaxis	Npun_R6017	Warshan et al. 2017	100	-0.7095	3.410e-01	-1.3437	1.585e-01
Npun_F6018	Translocation_and_assembly_module_TamB	chemotaxis	Npun_F6018	Warshan et al. 2017	250	-0.0102	9.810e-01	-0.2061	7.257e-01
Npun_R6019	Putative_chitobiose_transport_system_permease_protein	chemotaxis	Npun_R6019	Warshan et al. 2017	250	2.2641	2.880e-02	2.6105	5.600e-02
Npun_F6020	Hypothetical_protein	chemotaxis	Npun_F6020	Warshan et al. 2017	200	1.2778	1.087e-01	1.2278	1.787e-01
hpsA	Hypothetical_protein	polysaccharide_secretion	Npun_F0066	Warshan et al. 2017	100	-1.2024	2.760e-01	-0.4784	5.767e-01
hpsB	PulG possible Type II secretory pathway	polysaccharide_secretion	Npun_F0067	Duggan et al. 2007	60	NA	NA	NA	NA
hpsC	PulJ possible Type II secretory pathway component PulJ, sp, T	polysaccharide_secretion	Npun_F0068	Duggan et al. 2007	60	-1.2837	1.565e-01	-2.3355	1.182e-02
hpsD	FimT possible Tfp pilus assembly protei	polysaccharide_secretion	Npun_F0069	Duggan et al. 2007	100	0.5658	6.709e-01	-1.9794	1.756e-01
hpsE	Glycosyltransferase_involved_in_cell_wall_bisynthesis	polysaccharide_secretion	Npun_F0070	Warshan et al. 2017	200	NA	NA	NA	NA
hpsF	Glycosyl_transferase_family_2	polysaccharide_secretion	Npun_F0071	Warshan et al. 2017	200	-2.2298	3.484e-02	-2.1838	1.836e-02
hpsG	Glycosyl_transferase_family_2	polysaccharide_secretion	Npun_F0072	Warshan et al. 2017	250	NA	NA	NA	NA
hpsH	PulG possible Type II secretory pathway	polysaccharide_secretion	Npun_F0073	Duggan et al. 2007	60	-1.9500	1.408e-01	-0.6497	6.371e-01
hpsI	Hypothetical_protein	polysaccharide_secretion	Npun_F0075	Warshan et al. 2017	150	NA	NA	NA	NA
hpsJ	Uncharacterized protein	polysaccharide_secretion	Npun_F0077	Warshan et al. 2017	250	-0.6052	2.402e-01	0.0385	9.388e-01
hpsK	Glycosyl transferase, family 2	polysaccharide_secretion	Npun_F0078	Warshan et al. 2017	250	0.1371	8.553e-01	1.1016	3.020e-01
Npun_F0079	Uncharacterized protein	polysaccharide_secretion	Npun_F0079	Warshan et al. 2017	200	-0.0202	9.715e-01	1.2466	1.769e-01
Npun_F0080	N utilization substance protein B homolog (Protein NusB)	polysaccharide_secretion	Npun_F0080	Warshan et al. 2017	200	-0.9241	8.955e-02	0.0825	8.868e-01
Npun_F0081	Signal recognition particle receptor FtsY (SRP receptor)	polysaccharide_secretion	Npun_F0081	Warshan et al. 2017	250	-0.3235	4.424e-01	0.0057	9.905e-01
Npun_F0082	Serine phosphatase (EC 3.1.3.3)	polysaccharide_secretion	Npun_F0082	Warshan et al. 2017	250	-0.1272	8.086e-01	0.6860	3.136e-01
hpsS	Polysaccharide secretion system-hps	polysaccharide_secretion	Npun_R5614	Harwood et al. 2021	250	-0.6868	2.186e-01	1.2097	1.667e-01
hpsQ	Polysaccharide secretion system-hps	polysaccharide_secretion	Npun_F1388	Harwood et al. 2021	250	0.2101	8.639e-01	-0.1143	9.206e-01
hpsN	Polysaccharide secretion system-hps	polysaccharide_secretion	Npun_R0638	Harwood et al. 2021	250	-0.8267	3.571e-01	-1.5338	1.049e-01
hpsR	Polysaccharide secretion system-hps	polysaccharide_secretion	Npun_R1506	Harwood et al. 2021	250	-1.8446	8.600e-03	-1.4345	4.930e-02
Npun_F2817	M1 family metallopeptidase	glycosyltransferase	Npun_F2817	Warshan et al. 2017	250	-0.7351	5.315e-02	-0.9911	4.041e-02
Npun_F2818	AarF-ABC1-UbiB kinase family protein	glycosyltransferase	Npun_F2818	Warshan et al. 2017	250	0.4469	2.669e-01	0.5292	3.018e-01
Npun_F2819	hypothetical protein	glycosyltransferase	Npun_F2819	Warshan et al. 2017	100	1.3357	1.307e-01	0.2833	7.659e-01
Npun_F2820	hypothetical protein	glycosyltransferase	Npun_F2820	extrapolation from Warshan et al. 2017	200	NA	NA	NA	NA
Npun_R2821	Npun_R2821-Npun_R2822 family protein	glycosyltransferase	Npun_R2821	Warshan et al. 2017	150	-0.1023	9.087e-01	0.3839	7.986e-01
Npun_R2822	Npun_R2821-Npun_R2822 family protein	glycosyltransferase	Npun_R2822	Warshan et al. 2017	200	-0.0568	9.591e-01	0.3370	7.920e-01
Npun_R2823	Npun_R2821-Npun_R2822 family protein	glycosyltransferase	Npun_R2823	Warshan et al. 2017	200	-0.3526	7.834e-01	-1.3117	3.481e-01
Npun_R2824	glycosyltransferase family 10	glycosyltransferase	Npun_R2824	Warshan et al. 2017	250	-0.9487	4.714e-01	0.6228	6.076e-01
Npun_R2825	glycosyltransferase	glycosyltransferase	Npun_R2825	Warshan et al. 2017	250	NA	NA	NA	NA
Npun_R2826	ATP-binding cassette domain-containing protein	glycosyltransferase	Npun_R2826	Warshan et al. 2017	250	-0.7385	3.012e-01	-0.7672	3.131e-01
Npun_R2827	glycosyltransferase family 4 protein	glycosyltransferase	Npun_R2827	Warshan et al. 2017	250	NA	NA	NA	NA
Npun_R2828	hypothetical protein	glycosyltransferase	Npun_R2828	Warshan et al. 2017	250	NA	NA	NA	NA
pilAa	Pilus movement	pil_1	Npun_F0676	Gonzalez et al. 2019	60	-3.1457	1.056e-02	-2.2964	8.592e-02
pilAb	Pilus movement	pil_1	Npun_R0115	Gonzalez et al. 2019	100	-1.1881	3.875e-01	-0.7742	6.439e-01
pilBa	GSP member pulF	pil_1	Npun_R0116	Duggan et al. 2007	250	-1.3392	3.040e-01	-0.1150	9.331e-01
pilTa	pilT Pilus retraction protein PilT	pil_1	Npun_R0117	Duggan et al. 2007	250	-2.3109	3.172e-02	-1.1681	3.532e-01
pilC	PulE Bacterial type II secretion system	pil_1	Npun_R0118	Duggan et al. 2007	250	-3.1473	2.889e-05	-0.7762	4.187e-01
Npun_F0121	Molecular_chaperone_GrpE	pil_1	Npun_F0121	Warshan et al. 2017	200	-0.9550	2.369e-02	-0.1377	7.397e-01
Npun_F0122	Molecular_chaperone_DnaK	pil_1	Npun_F0122	Warshan et al. 2017	200	-0.6958	7.028e-02	0.0582	9.283e-01
Npun_F0123	Molecular_chaperone_DnaJ	pil_1	Npun_F0123	Warshan et al. 2017	250	-0.2601	4.016e-01	-0.3238	3.862e-01
Npun_F0124	TusA-related_sulfurtransferase	pil_1	Npun_F0124	Warshan et al. 2017	60	0.8114	1.551e-01	1.0511	8.111e-02
Npun_F0125	Ribosome_biogenesis_GTPase	pil_1	Npun_F0125	Warshan et al. 2017	250	2.1136	3.271e-04	0.5141	4.397e-01
Npun_F0126	1,4-alpha-glucan_branching_enzyme	pil_1	Npun_F0126	Warshan et al. 2017	250	-0.4075	3.265e-01	-0.7533	1.097e-01
Npun_F0133	Protein_of_unknown_function_(DUF3067)	pil_1	Npun_F0133	Warshan et al. 2017	100	0.0471	9.696e-01	-0.2834	8.247e-01
Npun_R0138	Export-related_chaperone_protein_CsaA	pil_1	Npun_R0138	Warshan et al. 2017	60	NA	NA	NA	NA
Npun_R0139	Sec-independent_protein_translocase_protein_TatC	pil_1	Npun_R0139	Warshan et al. 2017	200	0.3808	6.190e-01	-0.9795	1.365e-01
Npun_F0140	NADP-dependent_3-hydroxy_acid_dehydrogenase_YdfG	pil_1	Npun_F0140	Warshan et al. 2017	250	-1.0270	1.261e-01	-1.8056	1.132e-02
pilBb	Pilus extension	pil_1	Npun_F2747	Duggan et al. 2007	200	-0.3310	5.901e-01	0.4913	6.214e-01
pilTb	pilT Pilus retraction protein PilT	pil_1	Npun_F2507	Duggan et al. 2007	250	-3.3725	9.306e-07	-1.4614	3.452e-02
pilD	Prepilin peptidase gene pulO	pil_1	Npun_R2800	Duggan et al. 2007	200	0.8171	2.250e-01	1.6530	8.634e-02
pilE	PilE Fimbrial protein pilin, T	pil_1	Npun_F0676	Duggan et al. 2007	60	-7.6343	1.253e-02	-3.7224	8.473e-02
pulF	GSP member pulF	pil_1	Npun_R0116	Duggan et al. 2007	250	NA	NA	NA	NA
Npun_R4993	cAMP-binding_domain_of_CRP_or_a_regulatory_subunit_of_cAMP-dependent_protein_kinases	pil_2	Npun_R4993	Warshan et al. 2017	200	NA	NA	NA	NA
Npun_R4994	Amidase	pil_2	Npun_R4994	Warshan et al. 2017	250	0.0502	9.173e-01	-0.0335	9.513e-01
Npun_F4995	Hypothetical_protein	pil_2	Npun_F4995	Warshan et al. 2017	250	-0.9273	4.570e-01	-1.4287	2.572e-01
Npun_R4996	Methionyl_aminopeptidase	pil_2	Npun_R4996	Warshan et al. 2017	200	-0.2808	6.074e-01	-0.1798	7.572e-01
Npun_R4997	Uncharacterized_copper-binding_protein,_cupredoxin-like_subfamily	pil_2	Npun_R4997	Warshan et al. 2017	100	NA	NA	NA	NA
Npun_R4998	Zinc_protease	pil_2	Npun_R4998	Warshan et al. 2017	100	-1.3896	1.780e-05	-0.0062	9.889e-01
Npun_R4999	Glyoxalase-like_domain-containing_protein	pil_2	Npun_R4999	Warshan et al. 2017	100	-0.1002	8.678e-01	-1.0657	1.347e-01
Npun_R5000	TIGR02652_family_protein	pil_2	Npun_R5000	Warshan et al. 2017	100	0.3562	3.207e-01	0.0289	9.550e-01
Npun_F5001	Carbonic_anhydrase_or_acetyltransferase,_isoleucine_patch_superfamily	pil_2	Npun_F5001	Warshan et al. 2017	100	0.2628	6.060e-01	1.1647	1.088e-01
Npun_F5002	Photosystem_II_PsbY_protein	pil_2	Npun_F5002	Warshan et al. 2017	20	2.4064	7.108e-04	3.6342	6.999e-04
Npun_F5003	Dihydrofolate_synthase_/_folylpolyglutamate_synthase	pil_2	Npun_F5003	Warshan et al. 2017	250	-0.5465	3.226e-01	3.4046	6.320e-03
Npun_R5004	Putative_chitobiose_transport_system_substrate-binding_protein	pil_2	Npun_R5004	Warshan et al. 2017	250	-2.0497	1.145e-02	-0.4136	6.267e-01
pilM	Type_IV_pilus_assembly_protein_PilM	pil_2	Npun_F5005	Warshan et al. 2017	250	-3.2360	2.214e-08	-0.3725	6.746e-01
pilN	PilN Fimbrial assembly	pil_2	Npun_F5006	Campbell et al. 2007	200	-2.8562	1.599e-06	-0.9454	2.367e-01
pilO	PilO possible Tfp pilus assembly protein	pil_2	Npun_F5007	Warshan et al. 2017	200	-0.6731	5.280e-01	-1.5098	8.783e-02
pilQ	Type_IV_pilus_assembly_protein_PilQ	pil_2	Npun_F5008	Warshan et al. 2017	250	-2.3653	2.154e-06	-1.6669	5.045e-03
Npun_F5010	DNA-binding_protein_HU-beta	pil_2	Npun_F5010	Warshan et al. 2017	60	1.3522	2.142e-04	0.6973	9.572e-02
Npun_F5011	L-threonine-O-3-phosphate_decarboxylase/histidinol-phosphate_aminotransferase,TIGR01141	pil_2	Npun_F5011	Warshan et al. 2017	250	-0.4085	3.413e-01	-0.6784	2.464e-01
Npun_F5012	Pyruvate/2-oxoglutarate_dehydrogenase_complex,_dihydrolipoamide_dehydrogenase_(E3)_component	pil_2	Npun_F5012	Warshan et al. 2017	250	0.1204	8.684e-01	-1.2713	1.425e-02
Npun_R5014	Phytol_kinase	pil_2	Npun_R5014	Warshan et al. 2017	200	-0.7002	3.684e-01	-0.9862	2.106e-01
Npun_R5015	Response_regulator_receiver_domain-containing_protein	pil_2	Npun_R5015	Warshan et al. 2017	250	-1.9312	3.039e-04	-2.5666	1.878e-06
Npun_F5016	NACHT_domain-containing_protein	pil_2	Npun_F5016	Warshan et al. 2017	250	-0.1396	8.257e-01	-0.9470	1.037e-01
Npun_R5017	Fur_family_transcriptional_regulator,_ferric_uptake_regulator	pil_2	Npun_R5017	Warshan et al. 2017	100	0.2303	6.068e-01	-0.2657	6.979e-01
Npun_F5018	Hypothetical_protein	pil_2	Npun_F5018	Warshan et al. 2017	100	-0.4957	5.447e-01	0.5196	6.354e-01
Npun_R5019	ADP-heptose:LPS_heptosyltransferase	pil_2	Npun_R5019	Warshan et al. 2017	250	0.0909	8.134e-01	0.2247	6.054e-01
Npun_F5020	2-C-methyl-D-erythritol_4-phosphate_cytidylyltransferase	pil_2	Npun_F5020	Warshan et al. 2017	200	1.4738	5.043e-02	1.9854	6.305e-02
Npun_F5021	Segregation_and_condensation_protein_B	pil_2	Npun_F5021	Warshan et al. 2017	150	1.1259	8.284e-02	0.7796	2.841e-01
Npun_F5022	Protein_of_unknown_function_(DUF760)	pil_2	Npun_F5022	Warshan et al. 2017	60	0.3121	4.514e-01	0.9695	2.599e-02
Npun_R5023	Serine_protease,_S1-C_subfamily,_contains_C-terminal_PDZ_domain	pil_2	Npun_R5023	Warshan et al. 2017	60	-1.0735	1.337e-05	-1.0671	7.461e-04
Npun_F5024	Lysostaphin	pil_2	Npun_F5024	Warshan et al. 2017	250	-0.0082	9.870e-01	-0.2836	6.184e-01
Npun_R5025	Nicotinamidase-related_amidase	pil_2	Npun_R5025	Warshan et al. 2017	250	-0.4413	5.399e-01	-0.0371	9.707e-01
Npun_F5957	KGK_domain-containing_protein	partner_switching_regulatory	Npun_F5957	Warshan et al. 2017	60	NA	NA	NA	NA
Npun_F5958	tRNA(Ile)-lysidine_synthase	partner_switching_regulatory	Npun_F5958	Warshan et al. 2017	250	0.4392	6.154e-01	1.4943	2.669e-01
Npun_R5959	Hypothetical_protein, hmpF	partner_switching_regulatory	Npun_R5959	Warshan et al. 2017	250	-2.9051	1.361e-04	-0.7206	4.365e-01
hmpA	Twitching_motility_two-component_system_response_regulator_PilG	partner_switching_regulatory	Npun_F5960	Campbell et al. 2015	250	0.3067	7.006e-01	1.7004	1.700e-01
hmpB	Twitching_motility_two-component_system_response_regulator_PilH	partner_switching_regulatory	Npun_F5961	Campbell et al. 2015	250	NA	NA	NA	NA
hmpC	Twitching_motility_protein_PilI	partner_switching_regulatory	Npun_F5962	Campbell et al. 2015	250	NA	NA	NA	NA
hmpD	Twitching_motility_protein_PilJ	partner_switching_regulatory	Npun_F5963	Campbell et al. 2015	250	-2.3359	3.314e-06	-0.7657	1.397e-01
hmpE	Chemosensory_pili_system_protein_ChpA_(sensor_histidine_kinase/response_regulator)	partner_switching_regulatory	Npun_F5964	Campbell et al. 2015	250	-1.5379	6.157e-03	-0.4954	4.659e-01
hmpU	Partner-switching regulator (PSRS)	partner_switching_regulatory	Npun_R5135	Riley et al. 2018	250	-0.3425	4.670e-01	-0.3945	4.642e-01
hmpW	Partner-switching regulator (PSRS)	partner_switching_regulatory	Npun_R5134	Riley et al. 2018	100	-1.1344	1.318e-01	0.3728	6.528e-01
hmpV	Partner-switching regulator (PSRS)	partner_switching_regulatory	Npun_F5169	Riley et al. 2018	100	0.7713	1.571e-01	-0.2978	6.372e-01
ogtA	putative O-linked ?-N-acetylglucosamine transferase (OGT)	partner_switching_regulatory	Npun_F0677	Khayatan et al. 2017	250	-0.6930	5.483e-01	-1.8157	3.400e-02
sigC	RNA polymerase sigma factor SigC	sigma_regulatory	PCC7120DELTA_RS10255	Gonzalez et al. 2019	250	-3.5653	1.820e-09	-2.6083	9.822e-08
sigJ	RNA polymerase sigma factor SigJ	sigma_regulatory	PCC7120DELTA_RS03350	Gonzalez et al. 2019	200	-3.1086	1.662e-03	-1.3930	3.149e-01
sigFb	RNA polymerase sigma factor SigF	sigma_regulatory	PCC7120DELTA_RS20960	Gonzalez et al. 2019	200	-1.7026	8.763e-02	0.0126	9.928e-01
sigH	Alternative-sigma subunit	sigma_regulatory	Npun_R1771	Campbell et al. 2007	250	NA	NA	NA	NA
hcyA	anti-sigma factor antagonist	bed_hedging_regulatory	Npun_F1682	Klicki et al. 2022	60	-0.2912	8.696e-01	-1.3438	3.762e-01
hcyB	RsbU-like phosphatase	bed_hedging_regulatory	Npun_R1683	Klicki et al. 2022	100	-1.2671	4.402e-02	-1.3987	1.079e-01
hcyC	anti-sigma factor	bed_hedging_regulatory	Npun_F1684	Klicki et al. 2022	100	-1.4704	3.104e-01	-0.6268	7.939e-01
hcyD	multi-sensor hybrid histidine kinase	bed_hedging_regulatory	Npun_R1685	Klicki et al. 2022	280	-0.9690	1.751e-02	-0.3589	5.466e-01
hfq	putative RNA chaperone	assorted	Npun_F5230	Gonzalez et al. 2019	60	-0.5703	8.059e-01	-0.1700	9.327e-01
Npun_F5636	CheY, PatA family, response regulator	assorted	Npun_F5636	Campbell et al. 2015	100	-3.1174	6.805e-03	-0.0262	9.810e-01
Npun_F5637	CheY, response regulator	assorted	Npun_F5637	Campbell et al. 2015	60	-0.3477	8.019e-01	-1.4132	5.285e-01
Npun_F5638	CheW, chemotaxis protein	assorted	Npun_F5638	Campbell et al. 2015	100	-1.2343	3.824e-01	-1.9841	3.436e-01
Npun_F5639	MCP	assorted	Npun_F5639	Campbell et al. 2015	280	-2.4304	2.178e-03	-1.0763	1.787e-01
Npun_F5640	CheA	assorted	Npun_F5640	Campbell et al. 2015	250	-2.3421	6.006e-03	-0.8626	3.537e-01
psaA	Photosystem I P700 chlorophyll a apoprotein A1	photosystem_1	Npun_F3818	Warshan et al. 2017	280	0.7633	4.489e-03	1.0041	1.873e-02
psaB	Photosystem I P700 chlorophyll a apoprotein A2	photosystem_1	Npun_F3819	Warshan et al. 2017	280	0.7074	1.312e-02	0.9466	2.317e-02
psaC	Photosystem I iron-sulfur center	photosystem_1	Npun_F5213	Warshan et al. 2017	60	0.6980	2.090e-01	0.2477	7.524e-01
psaD	Photosystem I reaction center subunit II	photosystem_1	Npun_F5213	Warshan et al. 2017	100	1.3244	7.020e-06	0.9708	4.017e-02
psaE	Photosystem I reaction center subunit IV	photosystem_1	Npun_R3937	Warshan et al. 2017	50	0.8351	2.301e-02	0.2693	5.007e-01
psaF	Photosystem I reaction center subunit III, chloroplastic	photosystem_1	Npun_F3863	Warshan et al. 2017	100	0.9672	4.438e-04	1.1232	2.028e-03
psaK	Photosystem I reaction center subunit psaK, chloroplastic	photosystem_1	Npun_F4580	Warshan et al. 2017	30	2.8298	4.921e-05	4.2159	1.089e-05
psaL	Photosystem I reaction center subunit XI, chloroplastic	photosystem_1	Npun_F3864	Warshan et al. 2017	150	1.0559	2.358e-03	0.4768	2.484e-01
psaM	Photosystem I reaction center subunit XII	photosystem_1	Npun_F4731	Warshan et al. 2017	40	4.0821	2.738e-08	3.2994	3.475e-04
psbA	Photosystem II protein D1	photosystem_2	Npun_F1022	Warshan et al. 2017	280	2.9314	1.828e-17	3.0868	6.754e-14
psbB	Photosystem II CP47 reaction center protein	photosystem_2	Npun_R2470	Warshan et al. 2017	280	1.7206	1.150e-08	1.5987	1.645e-04
psbC	Photosystem II CP43 reaction center protein	photosystem_2	Npun_F5552	Warshan et al. 2017	280	0.6995	4.494e-02	1.1492	5.573e-03
psbD	Photosystem II D2 protein	photosystem_2	Npun_F4553	Warshan et al. 2017	280	1.7870	4.913e-10	2.2593	2.568e-14
psbE	Cytochrome b559 subunit alpha	photosystem_2	Npun_F5551	Warshan et al. 2017	70	0.7876	4.930e-03	1.2154	1.200e-04
petA	Cytochrome f	cytochrome_bf_f	Npun_R0131	Warshan et al. 2017	150	0.4272	1.700e-01	0.9511	5.474e-03
petB	Cytochrome b6	cytochrome_bf_f	Npun_F0310	Warshan et al. 2017	100	1.5772	3.012e-05	1.9656	9.377e-06
petC	Cytochrome b6-f complex iron-sulfur subunit	cytochrome_bf_f	Npun_R0132	Warshan et al. 2017	100	0.8660	7.787e-03	0.7541	7.715e-02
petD	Cytochrome b6-f complex subunit 4	cytochrome_bf_f	Npun_F0311	Warshan et al. 2017	100	1.2209	7.792e-04	2.0570	5.915e-06
ssuA_Npun_R0620	NADPH-dependent oxidoreductase	aliphatic_sulfonate_transporter	Npun_R0620	Warshan et al. 2017	150	1.1648	3.123e-02	1.6381	7.992e-03
Npun_R0621	sulfonate ABC transporter substrate-binding protein	aliphatic_sulfonate_transporter	Npun_R0621	Warshan et al. 2017	200	0.1295	9.089e-01	-0.1476	8.734e-01
Npun_R0622	class II aldolase-adducin family protein	aliphatic_sulfonate_transporter	Npun_R0622	Warshan et al. 2017	150	-0.9910	6.221e-02	-0.4933	4.607e-01
Npun_R0623	cysteine dioxygenase family protein	aliphatic_sulfonate_transporter	Npun_R0623	Warshan et al. 2017	200	NA	NA	NA	NA
Npun_R0624	RRXRR domain-containing protein	aliphatic_sulfonate_transporter	Npun_R0624	Warshan et al. 2017	50	NA	NA	NA	NA
Npun_F4749	cobalamin-binding protein	sulfonatephosphate_transporter	Npun_F4749	Warshan et al. 2017	200	0.6065	5.144e-02	0.6668	3.117e-02
Npun_F4753	photosystem II reaction center protein Ycf12	sulfonatephosphate_transporter	Npun_F4753	Warshan et al. 2017	20	0.7851	2.760e-01	0.6444	4.356e-01
Npun_R4748	ATP-binding protein	sulfonatephosphate_transporter	Npun_R4748	Warshan et al. 2017	100	0.2389	7.385e-01	-0.7979	2.847e-01
Npun_R4750	TMEM165-GDT1 family protein	sulfonatephosphate_transporter	Npun_R4750	Warshan et al. 2017	90	0.0739	8.798e-01	0.8030	2.398e-01
Npun_R4751	TMEM165/GDT1 family protein	sulfonatephosphate_transporter	Npun_R4751	Warshan et al. 2017	100	0.1985	6.856e-01	-1.3795	2.154e-02
Npun_R4752	YkgJ family cysteine cluster protein	sulfonatephosphate_transporter	Npun_R4752	Warshan et al. 2017	100	0.9782	2.937e-01	0.0850	9.367e-01
Npun_R4754	DHH family phosphoesterase	sulfonatephosphate_transporter	Npun_R4754	Warshan et al. 2017	200	1.0823	5.518e-02	1.2789	9.891e-02
Npun_R4755	hypothetical protein	sulfonatephosphate_transporter	Npun_R4755	Warshan et al. 2017	100	-0.5991	6.621e-01	0.0094	9.962e-01
Npun_R4758	phosphate ABC transporter permease PstA	sulfonatephosphate_transporter	Npun_R4758	Warshan et al. 2017	200	0.1110	8.470e-01	0.1194	8.717e-01
Npun_R4759	phosphate ABC transporter permease subunit PstC	sulfonatephosphate_transporter	Npun_R4759	Warshan et al. 2017	250	-1.0676	2.980e-02	1.8020	8.199e-02
Npun_R4760	PstS family phosphate ABC transporter substrate-binding protein	sulfonatephosphate_transporter	Npun_R4760	Warshan et al. 2017	250	-0.9305	2.082e-01	0.2741	7.618e-01
Npun_R4761	sulfate ABC transporter substrate-binding protein	sulfonatephosphate_transporter	Npun_R4761	Warshan et al. 2017	250	0.2460	7.833e-01	-0.6505	5.283e-01
pstB1	Putative phosphate ABC transporter gene	phosphate_transport_b1	WP_012407653.1	Hudek et al. 2016	250	-0.1528	7.365e-01	-0.4390	4.228e-01
pstA	upstream putative phosphate ABC transporter inner membrane subunit gene	phosphate_transport_b1	<a0>WP_012407652.1	Hudek et al. 2016	250	0.0697	8.684e-01	-0.3041	4.584e-01
pstC	upstream putative phosphateABCtransporter inner membrane subunit gene	phosphate_transport_b1	WP_012407651.1	Hudek et al. 2016	250	-0.7721	1.279e-01	-0.5424	2.712e-01
pstS	upstream putative phosphateABC transporter periplasmic phosphate binding protein gene	phosphate_transport_b1	WP_012407650.1	Hudek et al. 2016	250	-0.1452	7.725e-01	-0.6718	2.255e-01
bioY	upstream putative biotin uptake component gene	phosphate_transport_b1	WP_012407649.1	Hudek et al. 2016	200	NA	NA	NA	NA
ispA	upstream putative lipoprotein signal peptidase	phosphate_transport_b1	WP_012407648.1	Hudek et al. 2016	150	-0.2192	7.040e-01	-0.3826	5.433e-01
WP_012407657	downstream putative hypothetical protein gene	phosphate_transport_b1	Npun_F0898	Hudek et al. 2016	200	NA	NA	NA	NA
WP_012407655	downstream GAF sensor hybrid histidine kinase gene	phosphate_transport_b1	Npun_R0896	Hudek et al. 2016	250	-0.9888	2.725e-02	0.1854	7.607e-01
pstB2	Putative phosphate ABC transporter gene	phosphate_transport_b2	WP_012410452.1	Hudek et al. 2016	200	0.1240	8.816e-01	-1.0331	2.231e-01
pstB3	downstream putative phosphate transport ATP binding protein gene	phosphate_transport_b2	WP_012410553.1	Hudek et al. 2016	299	NA	NA	NA	NA
pstA2	downstream putative phosphate transport system permease protein gene	phosphate_transport_b2	WP_012410554.1	Hudek et al. 2016	250	NA	NA	NA	NA
pstC2	downstream putative phosphate transport system permease protein gene	phosphate_transport_b2		Hudek et al. 2016	250	NA	NA	NA	NA
Npun_R4106	NYN domain-containing protein	phosphate_transport_b2	Npun_R4106	Hudek et al. 2016	299	-3.5712	2.549e-02	-1.2157	4.589e-01
adhS	upstream putative short-chain dehydrogenase	phosphate_transport_b2	WP_012410450.1	Hudek et al. 2016	250	NA	NA	NA	NA
cppA	upstream putative 4-hydroxyphenylpyruate dioxygenase gene	phosphate_transport_b2	hppD	Hudek et al. 2016	250	NA	NA	NA	NA
pstB4	Putative phosphate ABC transporter gene	phosphate_transport_b4	WP_012411066.1	Hudek et al. 2016	280	1.2511	5.961e-02	0.4916	4.080e-01
pstA4	downstream putative phosphate transport system permease protein gene	phosphate_transport_b4	WP_012411067.1	Hudek et al. 2016	280	NA	NA	NA	NA
pstC4	downstream phosphate transport system permease protein gene	phosphate_transport_b4	WP_012411068.1	Hudek et al. 2016	299	NA	NA	NA	NA
pstS4	downstream putative periplasmic phosphate binding protein gene	phosphate_transport_b4	WP_012411069.1	Hudek et al. 2016	299	NA	NA	NA	NA
cysP	downstream putative periplasmic sulfate binding protein gene	phosphate_transport_b4	WP_012411070.1	Hudek et al. 2016	299	0.8099	7.381e-01	0.0384	9.901e-01
WP_012411065	hypothetical protein	phosphate_transport_b4	Npun_R4755	Hudek et al. 2016	150	NA	NA	NA	NA
recJ	upstream putative single-stranded-DNA-specific exonuclease gene	phosphate_transport_b4	WP_012411064.1	Hudek et al. 2016	299	-4.4734	3.929e-02	-4.2249	2.298e-01
WP_012411063	photosystem II reaction center protein Ycf12	phosphate_transport_b4	Npun_F4753	Hudek et al. 2016	40	NA	NA	NA	NA
phoA	alkaline phosphatase	phosphate_transport_regulation		Tiwari 2023	299	NA	NA	NA	NA
phoV	alkaline phosphatase	phosphate_transport_regulation		Tiwari 2023	150	NA	NA	NA	NA
phoX	Ca-dependent alkaline phosphatase	phosphate_transport_regulation		Tiwari 2023	150	NA	NA	NA	NA
phoD	Phosphodiesterase-alkaline phosphatase D Inorganic ion transport and metabolism	phosphate_transport_regulation		Tiwari 2023	150	NA	NA	NA	NA
phoU	Phosphate uptake regulator PhoU - inorganic ion transport and metabolism	phosphate_transport_regulation	WP_012410558.1	Hudek et al. 2016	200	0.1559	8.186e-01	0.6846	5.548e-01
WP_041565548	hypothetical protein	phosphate_transport_regulation	Npun_R4213	Hudek et al. 2016	250	NA	NA	NA	NA
WP_012410559	hypothetical protein	phosphate_transport_regulation	Npun_R4217	Hudek et al. 2016	250	NA	NA	NA	NA
gtrAP	Putative flippase GtrA (transmembrane translocase of bactoprenol-linked glucose) Lipid transport and metabolism	phosphate_transport_regulation	WP_012410560	Hudek et al. 2016	250	-6.1074	6.155e-06	-4.4983	6.474e-02
sphS	Sensor_kinase	organophosphate_regulon	Ava_3368	Zhengchang et al. 2007	150	-0.4103	4.761e-01	0.7311	3.225e-01
sphR	Response_regulator	organophosphate_regulon	Ava_3369	Zhengchang et al. 2007	150	-0.2791	5.723e-01	-0.0782	8.901e-01
sphX	ABC-type_phosphate_transporter_phosphate_binding-protein	organophosphate_regulon	Ava_3716	Zhengchang et al. 2007	150	NA	NA	NA	NA
phnC	ATP-binding subunit	phosphonate_transport		Tiwari 2023	160	NA	NA	NA	NA
phnD	Periplasmic-binding protein	phosphonate_transport		Tiwari 2023	200	NA	NA	NA	NA
phnE	Phosphonate permease	phosphonate_transport		Tiwari 2023	200	NA	NA	NA	NA
phnF	Phosphonate metabolism transcriptional regulator PhnF	phosphonate_metabolism		Teikari et al. 2018	200	NA	NA	NA	NA
phnG	Component of C-P lyase core complex. role in ?-D-ribose-1-methylphosphonate-5-triphosphate (RPnTP) formation	phosphonate_metabolism		Tiwari 2023	150	NA	NA	NA	NA
phnH	Component of C-P lyase core complex. Possess a novel fold similar to the pyridoxal 5<92>-phosphate- dependent transferases family. Role in RPnTP formation	phosphonate_metabolism		Tiwari 2023	150	NA	NA	NA	NA
phnI	RPnTP formation from methylphosphonate and Mg21ATP in presence of PhnG and PhnH and PhnL subunits	phosphonate_metabolism		Tiwari 2023	150	NA	NA	NA	NA
phnJ	S-adenosyl-L-methionine-dependent cleavage of the C-P bond	phosphonate_metabolism		Tiwari 2023	150	NA	NA	NA	NA
phnK	hypothetical protein	phosphonate_metabolism		Tiwari 2023	150	NA	NA	NA	NA
phnL	Role in RPnTP formation	phosphonate_metabolism		Tiwari 2023	150	NA	NA	NA	NA
phnM	Catalyze conversion of RPnTP to ?-D-ribose-1- methylphosphonate-5-phosphate (PRPn) and pyrophosphate	phosphonate_metabolism		Tiwari 2023	150	NA	NA	NA	NA
phnN	phosphonate metabolism protein, PRPP-forming 1,5-bisphosphokinase PhnN	phosphonate_accessory		Tiwari 2023	100	NA	NA	NA	NA
phnO	Aminoalkylphosphonate N-acetyltransferase	phosphonate_accessory		Tiwari 2023	100	NA	NA	NA	NA
phnP	Phosphoribosyl 1,2-cyclic phosphodiesterase	phosphonate_accessory		Tiwari 2023	100	NA	NA	NA	NA
vnfDG	vanadium nitrogenase	v_nitrogenase		Nelson et al. 2019	250	NA	NA	NA	NA
vnfE	vanadium nitrogenase	v_nitrogenase		Nelson et al. 2019	150	0.7509	4.159e-01	0.2722	7.725e-01
vnfK	vanadium nitrogenase	v_nitrogenase		Nelson et al. 2019	150	0.1208	9.153e-01	0.5024	6.695e-01
vnfN	vanadium nitrogenase	v_nitrogenase		Nelson et al. 2019	150	0.7829	2.750e-01	1.9315	9.555e-02
nifH	molybdenum nitrogenase	m_nitrogenase		Kiorala et al. 2021	200	0.4272	2.996e-01	0.3303	3.564e-01
nifD	molybdenum nitrogenase	m_nitrogenase		Kiorala et al. 2021	150	-0.1244	7.794e-01	0.3716	4.149e-01
nifK	molybdenum nitrogenase	m_nitrogenase		Kiorala et al. 2021	100	-0.2359	5.130e-01	0.3448	3.379e-01
nifE	molybdenum nitrogenase	m_nitrogenase		Kiorala et al. 2021	200	-0.5488	1.373e-01	-0.5550	6.775e-02
nifN	molybdenum nitrogenase	m_nitrogenase		Kiorala et al. 2021	200	0.1311	7.371e-01	0.0916	8.063e-01
nifB	molybdenum nitrogenase	m_nitrogenase		Kiorala et al. 2021	200	0.2160	6.204e-01	-0.0521	9.091e-01
anfD	iron-only nitrogenase	fe_nitrogenase		Nelson et al. 2019	250	NA	NA	NA	NA
anfG	iron-only nitrogenase	fe_nitrogenase		Nelson et al. 2019	150	NA	NA	NA	NA
anfH	iron-only nitrogenase	fe_nitrogenase		Nelson et al. 2019	250	NA	NA	NA	NA
anfK	iron-only nitrogenase	fe_nitrogenase		Nelson et al. 2019	250	NA	NA	NA	NA
ntcA	N scarcity sensor regulator	nitrogen_sensing		Kraus et al. 2024	200	0.1448	7.439e-01	-0.5842	3.143e-01
pirA	PII-interacting regulator of arginine synthesis	nitrogen_sensing	ssr0692	Kraus et al. 2024	10	-1.7030	7.136e-02	-1.2171	3.056e-01
pirC	inhibitor of 2.3-phosphoglycerate-independent phosphoglycerate mutase PGAM. This enzyme shifts newly fixed CO2 towards lower glycolysis	nitrogen_sensing	sll0944	Kraus et al. 2024	30	NA	NA	NA	NA
glnB	PII interaction protein	nitrogen_sensing		Giner-Lamia et al. 2017	100	-0.3105	5.841e-01	-0.0390	9.545e-01
pipX	PII-interacting protein X. Encodes a regulatory factor that supports late gene expression in the differentiating cells	nitrogen_sensing	Synpcc7942_2061	Kraus et al. 2024	60	-1.2339	2.691e-01	-2.9225	1.199e-02
pipY	PII-interacting protein Y-YggS family	nitrogen_sensing	Synpcc7942_2060	Kraus et al. 2024	180	-1.5874	4.064e-02	-2.1071	2.857e-02
sepF	Cell division protein SepF-YlmF interacts FtsZ	nitrogen_sensing	Synpcc7942_2059	Kraus et al. 2024	160	-1.4808	9.426e-06	-0.0210	9.677e-01
nirP1	regulatory factor in the primary assimilation of N from nitrate-nitrite - protein that anwsers to C supply	nitrogen_sensing		Kraus et al. 2024	5	NA	NA	NA	NA
atpT	inhibitor of ATPase activity undr low energy conditions	nitrogen_sensing		Song et al. 2022	30	1.0186	3.267e-01	0.9743	4.302e-01
nblA1	chromosomic phycobilisome degradation protein nblA	phycobilisome_degradation	ssl0452	Krauspe et al. 2021	30	NA	NA	NA	NA
nblA2	plasmid phycobilisome degradation protein nblA	phycobilisome_degradation	ssl0453	Krauspe et al. 2021	20	NA	NA	NA	NA
clpC	HSP100 chaperone partner of Clp protease	phycobilisome_degradation	sll0020	Krauspe et al. 2021	250	0.1635	4.762e-01	0.5440	1.640e-01
nblB1	Bilin lyase homolog	phycobilisome_degradation	sll1663	Krauspe et al. 2021	150	1.9258	1.086e-02	1.2842	1.086e-01
nblB2	Bilin lyase homolog	phycobilisome_degradation	slr1687	Krauspe et al. 2021	180	0.3118	3.718e-01	0.2528	6.036e-01
nblC	Regulator	phycobilisome_degradation	sll1968	Krauspe et al. 2021	50	0.1001	8.454e-01	-0.3408	4.831e-01
nblD	facilitates the degradation of phycobilisomes under N starvation conditions	phycobilisome_degradation	sll1575	Kraus et al. 2024	50	NA	NA	NA	NA
nblR	Regulator	phycobilisome_degradation	sll0396	Krauspe et al. 2021	150	NA	NA	NA	NA
gntR	Regulator	phycobilisome_degradation	sll1961	Krauspe et al. 2021	200	1.5145	2.211e-02	1.1126	1.422e-01
hik33	Sensor kinase	phycobilisome_degradation	sll0698	Krauspe et al. 2021	150	0.9908	6.215e-02	-0.2942	6.531e-01
rpaB	Response regulator	phycobilisome_degradation	slr0947	Krauspe et al. 2021	200	0.4397	3.020e-01	0.0866	8.670e-01
glnA	glutamate<96>ammonia ligase GSI	gs_gogat	slr1756	Warshan et al. 2017	280	-1.4835	4.871e-05	-1.4512	1.908e-04
glnN	glutamate<96>ammonia ligase GSIII	gs_gogat	slr0288	Giner-Lamia et al. 2017	150	NA	NA	NA	NA
gltB	glutamate synthase large subunit	gs_gogat	sll1502	Warshan et al. 2017	250	0.2396	3.992e-01	0.4796	2.735e-01
gltD	glutamate synthase small subunit	gs_gogat	sll1027	Giner-Lamia et al. 2017	150	NA	NA	NA	NA
gdhA	glutamate dehydrogenase (NADP+)	gs_gogat	ava_1204	Giner-Lamia et al. 2017	280	NA	NA	NA	NA
gifA	GS inactivating factor IF7	gs_gogat	asl2329<a0>	Giner-Lamia et al. 2017	50	0.9684	3.728e-01	2.1372	1.046e-01
gifB	nitrogen_metabolism_regulators	gs_gogat	sll1515	Giner-Lamia et al. 2017	20	NA	NA	NA	NA
amt4	ammonia channel protein	ammonium_transporter	alr0990	Paz-Yepes et al. 2008	250	NA	NA	NA	NA
amtB	ammonium transporter AmtB	ammonium_transporter	alr0992	Paz-Yepes et al. 2008	250	1.5517	1.234e-03	1.2205	1.203e-02
amt1	ammonium transporter	ammonium_transporter	alr0991	Paz-Yepes et al. 2008	250	NA	NA	NA	NA
nirA	ferredoxin-nitrite reductase	nitrate_nitrite_assimilation	alr0607	Giner-Lamia et al. 2017	200	NA	NA	NA	NA
nrtA	Nitrate ABC transporter, substrate-binding protein	nitrate_nitrite_assimilation		Giner-Lamia et al. 2017	200	NA	NA	NA	NA
nrtB	nitrate ABC transporter-permease protein-inner membrane subunit	nitrate_nitrite_assimilation		Giner-Lamia et al. 2017	200	NA	NA	NA	NA
nrtC	nitrate ABC transporter ATP-binding protein	nitrate_nitrite_assimilation		Giner-Lamia et al. 2017	200	NA	NA	NA	NA
nrtD	nitrate transport	nitrate_nitrite_assimilation		Giner-Lamia et al. 2017	200	NA	NA	NA	NA
nrtP	K02575-nitrate_nitrite_transporter	nitrate_nitrite_assimilation		Llewellyn et al. 2020	200	NA	NA	NA	NA
narB	nitrate reductase	nitrate_nitrite_assimilation	alr0612	Paz-Yepes et al. 2008	200	NA	NA	NA	NA
urtA	Component of ABC-type urea transport system	urea_transport		Giner-Lamia et al. 2017	250	NA	NA	NA	NA
urtB	Urea transport system permease protein	urea_transport		Giner-Lamia et al. 2017	250	NA	NA	NA	NA
urtC	Urea transport system permease protein	urea_transport		Giner-Lamia et al. 2017	250	NA	NA	NA	NA
urtD	Component of ABC-type urea transport system	urea_transport		Giner-Lamia et al. 2017	250	NA	NA	NA	NA
urtE	Putative ATP-binding subunit	urea_transport		Veaudor et al. 2019	200	NA	NA	NA	NA
COO91_01996	eukaryotic-type low-affinity urea transporter	urea_transport	COO91_01996	Shang et al. 2019	100	NA	NA	NA	NA
ureA	urease subunit gamma	urease		Veaudor et al. 2019	80	-1.5224	2.954e-01	-1.3848	3.252e-01
ureB	urease subunit beta	urease		Veaudor et al. 2019	70	-0.4692	8.555e-01	-1.7280	2.970e-01
ureC	urease alpha subunit	urease		Veaudor et al. 2019	280	-0.1541	8.437e-01	-0.7433	3.417e-01
ureD	urease accessory protein UreD	urease		Veaudor et al. 2019	150	-0.9396	2.437e-01	-0.9125	3.604e-01
ureE	urease accessory protein UreE	urease		Veaudor et al. 2019	80	-1.1925	3.440e-01	0.1095	9.331e-01
ureF	urease accessory protein UreF	urease		Veaudor et al. 2019	100	0.3408	6.976e-01	-0.0458	9.604e-01
ureG	urease accessory protein UreG	urease		Veaudor et al. 2019	150	-0.9248	3.849e-01	-0.3164	7.209e-01
COO91_01093	Asp-tRNAAsn/Glu-tRNAGln amidotransferase A subunit or related amidase	urea_degradation	COO91_01093	Shang et al. 2019	30	NA	NA	NA	NA
atzF	allophanate hydrolase	urea_degradation	COO91_01094	Shang et al. 2019	200	NA	NA	NA	NA
uca	urea carboxylase	urea_degradation	COO91_01095	Shang et al. 2019	200	NA	NA	NA	NA
COO91_01096	Chromosome segregation ATPase	urea_degradation	COO91_01096	Shang et al. 2019	60	NA	NA	NA	NA
COO91_01097	urea amidolyase associated protein UAAP2	urea_degradation	COO91_01097	Shang et al. 2019	50	NA	NA	NA	NA
COO91_01098	urea amidolyase associated protein UAAP1	urea_degradation	COO91_01098	Shang et al. 2019	50	NA	NA	NA	NA
carA	Carbamoyl phosphate synthase small chain	ornithine_ammonia_cycle	Anacy_3643	Katayama et al. 2024	150	-0.6929	9.780e-02	0.1735	7.883e-01
carB	Carbamoyl phosphate synthase large chain	ornithine_ammonia_cycle	Anacy_2690	Katayama et al. 2024	250	0.5729	7.042e-02	0.5838	2.721e-01
argJ	Arginine biosynthesis bifunctional acetyltransferase-N-acetylglutamate synthase protein ArgJ	ornithine_ammonia_cycle	Anacy_5591	Katayama et al. 2024	200	-0.4578	5.348e-01	-1.0104	2.759e-01
argB	acetylglutamate kinase	ornithine_ammonia_cycle	Npun_R6289	Zhang et al. 2018	200	0.1271	8.445e-01	2.0312	2.668e-02
argC	N-acetyl-gamma-glutamyl-phosphate reductase	ornithine_ammonia_cycle	Anacy_2677	Katayama et al. 2024	200	-0.3500	5.206e-01	-0.3729	6.097e-01
argD	Acetylornithine aminotransferase	ornithine_ammonia_cycle	Anacy_3308	Katayama et al. 2024	150	0.3514	2.422e-01	1.0134	9.526e-03
argF	Ornithine carbamoyltransferase	ornithine_ammonia_cycle	EH233_23165	Burnat et al. 2019	90	-0.8311	5.743e-02	-1.1263	3.334e-02
argG	Argininosuccinate synthase-ASS	ornithine_ammonia_cycle	AN490_09065	Katayama et al. 2024	150	0.6547	2.334e-01	0.0996	8.735e-01
argH	Argininosuccinate lyase	ornithine_ammonia_cycle	Anacy_2640	Katayama et al. 2024	150	0.2299	6.613e-01	1.1254	1.457e-01
putA	Aldehyde dehydrogenase domain-Proline dehydrogenase	ornithine_ammonia_cycle	alr0540	Burnat et al. 2019	200	-0.2679	3.645e-01	0.0975	7.969e-01
argZ	Arginine dihydrolase-conversion of arginine to ornithine	ornithine_ammonia_cycle	sll1336	Zhang et al. 2018	150	-0.2968	3.333e-01	-0.0353	9.361e-01
cphA	Cyanophycin synthetase	cyanophycin	all3879	Burnat et al 2014	250	-0.7328	4.435e-03	-0.6051	6.752e-02
cphB	cyanophycinase	cyanophycin	all3880	Perin et al. 2021	130	0.2383	5.799e-01	0.2255	5.953e-01
iaaA	isoaspartyl dipeptidase	cyanophycin	all3922	Perin et al. 2021	100	-0.5398	4.227e-01	-0.4263	6.099e-01
gumC	Hypothetical- Tyrosine-protein kinase	wzy_pathway	all0059	Potnis et al. 2021	250	-1.1116	1.170e-01	0.2179	7.704e-01
wza	Unknown- polysaccharide biosynthesis/export protein	wzy_pathway	all0495	Potnis et al. 2021	120	-0.4713	3.103e-01	-0.4200	5.259e-01
twaB	similar to polysaccharide biosynthesis export protein	wzy_pathway	all2290	Potnis et al. 2021	100	NA	NA	NA	NA
wzaC	polysaccharide export outer membrane protein	wzy_pathway	alr2294	Potnis et al. 2021	100	NA	NA	NA	NA
rfaL	unknown protein	wzy_pathway	alr3060	Potnis et al. 2021	150	NA	NA	NA	NA
twaC	probable polysaccharide biosynthesis protein	wzy_pathway	alr3065	Potnis et al. 2021	100	NA	NA	NA	NA
twaD	probable polysaccharide biosynthesis protein	wzy_pathway	alr3072	Potnis et al. 2021	100	NA	NA	NA	NA
wzy	hypothetical protein	wzy_pathway	alr3690	Potnis et al. 2021	100	1.3246	4.509e-02	1.6647	1.482e-01
wzaD	hypothetical protein	wzy_pathway	all4388	Potnis et al. 2021	140	-1.0391	2.718e-02	-0.9576	9.655e-02
wzyC	hypothetical protein	wzy_pathway	all4428	Potnis et al. 2021	70	NA	NA	NA	NA
wzx	probable polysaccharide biosynthesis protein-flippase	wzy_pathway	all4430	Potnis et al. 2021	150	NA	NA	NA	NA
wzaB	protein-tyrosine-phosphatase	wzy_pathway	alr5068	Potnis et al. 2021	90	0.4230	5.059e-01	1.3916	9.154e-02
itcB	hypothetical protein	wzy_pathway	all5073	Potnis et al. 2021	150	-1.4032	7.316e-05	-1.3451	7.570e-03
kpsT	ABC transporter ATP binding subunit	abc_trasporter_pathway	all0916	Potnis et al. 2021	150	NA	NA	NA	NA
tagG	ABC transporter permease protein	abc_trasporter_pathway	all0917	Potnis et al. 2021	140	NA	NA	NA	NA
mdlB	HepA-ATP binding protein	abc_trasporter_pathway	alr2835	Potnis et al. 2021	150	-2.1469	5.767e-02	-0.0126	9.915e-01
kpsM	Permease protein of ABC transporter	abc_trasporter_pathway	alr4485	Potnis et al. 2021	100	NA	NA	NA	NA
tagH	ABC transporter ATP binding subunit	abc_trasporter_pathway	alr4486	Potnis et al. 2021	100	NA	NA	NA	NA
alg8	Hypothetical (Ortholog of Alg8-BcsA of Synechocystis PCC6803)	synthase_pathway	all0143	Potnis et al. 2021	100	-0.4496	2.773e-01	-0.5802	2.529e-01
hpnB	Hypothetical (Ortholog of Alg8-BcsA of Synechocystis PCC6803)	synthase_pathway	alr0776	Potnis et al. 2021	150	1.4103	1.479e-01	0.3649	7.249e-01
exoD	exoD	synthase_pathway	Alr2882	Potnis et al. 2021	150	1.5833	2.398e-01	0.7945	7.004e-01
exoD2	hypothetical protein	synthase_pathway	All1787	Potnis et al. 2021	100	NA	NA	NA	NA
wzc1	unknown protein	synthase_pathway	alr2295	Potnis et al. 2021	100	NA	NA	NA	NA
gtrA	dolichyl-phosphate-mannose synthase	synthase_pathway	all2770	Potnis et al. 2021	140	0.0616	9.083e-01	-1.0647	4.106e-02
rfbC	RfbC: dTDP-4-dehydrorhamnose 3,5-epimerase	synthase_pathway	alr2830	Potnis et al. 2021	100	-1.6185	4.170e-01	-2.7487	3.865e-02
alr2833	hypothetical protein	synthase_pathway	alr2833	Potnis et al. 2021	250	-1.5163	4.398e-02	-1.4632	5.096e-02
epsB2	similar to exopolysaccharide production protein	synthase_pathway	all2854	Potnis et al. 2021	200	NA	NA	NA	NA
rfbX	unknown protein	synthase_pathway	alr2857	Potnis et al. 2021	200	NA	NA	NA	NA
alr3059	similar to polysaccharide export protein	synthase_pathway	alr3059	Potnis et al. 2021	200	NA	NA	NA	NA
epsI	polysaccharide polymerization protein	synthase_pathway	alr3066	Potnis et al. 2021	150	NA	NA	NA	NA
rfbD	similar to methionine adenosyltransferase	synthase_pathway	alr3336	Potnis et al. 2021	100	0.3486	6.943e-01	-0.9351	2.691e-01
celA	cellulose synthase catalytic subunit	synthase_pathway	alr3757	Potnis et al. 2021	250	NA	NA	NA	NA
all4342	mannose-6-phosphate isomerase	synthase_pathway	all4342	Potnis et al. 2021	80	-1.6454	4.715e-05	-0.8533	1.206e-01
all4432	probable exopolysaccharide biosynthesis protein	synthase_pathway	all4432	Potnis et al. 2021	250	-0.3373	3.254e-01	-0.4001	4.057e-01
rfbC2	RfbC- dTDP-4-dehydrorhamnose 3,5-epimerase	synthase_pathway	alr4489	Potnis et al. 2021	100	0.4668	6.248e-01	0.6658	5.932e-01
rfbD2	RfbD- dTDP-6-deoxy-L-mannose-dehydrogenase	synthase_pathway	alr4490	Potnis et al. 2021	100	0.1619	7.544e-01	-0.3293	6.112e-01
rmlA	glucose-1-phosphate thymidylyltransferase	synthase_pathway	alr4491	Potnis et al. 2021	170	1.7961	8.912e-02	0.3537	7.963e-01
xynA	predicted membrane protein	water_stress	ABA54840.1	Graham et al. 2016	80	NA	NA	NA	NA
wspA	water stress protein	water_stress	ABA54841.1	Graham et al. 2016	100	NA	NA	NA	NA
ggpP	glucosylglycerol 3-phosphatase	glucosylglycerol	slr0746	Cheng et al. 2024	100	NA	NA	NA	NA
ggpS	glucosylglycerol-phosphate synthase	glucosylglycerol	sll1566	Cheng et al. 2024	100	NA	NA	NA	NA
gghA	glucosylglycerol hydrolase	glucosylglycerol	slr1670	Cheng et al. 2024	100	NA	NA	NA	NA
ggpPS	glucosylglycerol-phosphate synthase. P and S domains fuseds	glucosylglycerol	HP15_2852	Cheng et al. 2024	100	NA	NA	NA	NA
hisM	ABC-type glutamine transport system, permease component	transport_systems	g.3350	Murik et al. 2017	150	NA	NA	NA	NA
hisM2	polar amino acid ABC transporter, inner membrane subunit	transport_systems	g.3351	Murik et al. 2017	80	NA	NA	NA	NA
COO91_03500	high-light- inducible protein (Hlip) gene family. protection against photooxidative damage	photoxidative_damage	COO91_03500	Shang et al. 2019	40	NA	NA	NA	NA
COO91_03501	high-light- inducible protein (Hlip) gene family. protection against photooxidative damage	photoxidative_damage	COO91_03501	Shang et al. 2019	40	NA	NA	NA	NA
treZ	maltooligosyltrehalose trehalohydrolase (Mth)	threhalose		Yoshida et al. 2009	280	0.6568	4.378e-02	0.7417	1.320e-02
treY	Maltooligosyltrehalose synthase (Mts)	threhalose		Yoshida et al. 2009	250	-0.1200	6.823e-01	0.0123	9.761e-01
treH	alpha,alpha-trehalase	threhalose		Yoshida et al. 2009	200	0.3449	3.505e-01	-0.1189	8.086e-01
treS	Trehalose synthase (EC 5.4.99.16). alpha-amylase family protein	threhalose	g,5866	Murik et al. 2017	150	NA	NA	NA	NA
treS2	Trehalose synthase (EC 5.4.99.16)	threhalose	g,675	Murik et al. 2017	200	NA	NA	NA	NA
dinD	DNA-damage-inducible protein D	general_resistant_genes	COO91_09696	Shang et al. 2019	80	NA	NA	NA	NA
ohr	organic hydroperoxide resistance Ohr protein, which is involved in stress responses toward distinct hydroperoxides. Reduces the levels of fatty acid hydroper- oxides and peroxynitrite with extraordinary efficienc	general_resistant_genes	COO91_09238	Shang et al. 2019	80	NA	NA	NA	NA
nqo1	Putative NADPH-quinone reductase	general_resistant_genes	COO91_09406	Shang et al. 2019	80	NA	NA	NA	NA
splB	Involved in repair of UV radiation-induced DNA damage during spore germination. uses an iron-sulfur cluster and S-adeno- syl-L-methionine to split the photodimer back to two thy- midine residues	general_resistant_genes	COO91_01733	Shang et al. 2019	100	-2.2411	1.201e-04	-1.6980	5.017e-02
katE	hydroperoxidase II	general_resistant_genes	WP_273764146	Shang et al. 2019	150	NA	NA	NA	NA
hetR	Heterocyst inductor	heterocyst	Npun_R1722	Xu et al. 2020	250	-0.6465	9.729e-02	-1.4065	7.842e-04
hetL	Binds to hetR to escape patS repression	heterocyst	PCC7120DELTA_RS20415	Xu et al. 2020	150	NA	NA	NA	NA
hetP1	downstream to drive commitment forward	heterocyst	alr2818	Videau et al. 2016	80	NA	NA	NA	NA
asl1930	upstream to delay commitment	heterocyst	asl1930	Videau et al. 2016	80	NA	NA	NA	NA
alr2902	second in the pathway to inhibit development	heterocyst	alr2902	Videau et al. 2016	30	NA	NA	NA	NA
alr3234	upstream to delay commitment	heterocyst	alr3234	Videau et al. 2016	30	NA	NA	NA	NA
patS	Heterocyst represor	heterocyst	asl2301	Xu et al. 2020	1	NA	NA	-1.1935	7.091e-01
ftsla	Reductive cell division	cell_division	Npun_F0168	Gonzalez et al. 2019	250	-0.8932	6.926e-02	-0.1736	7.903e-01
ftslb	Reductive cell division	cell_division	Npun_F4452	Gonzalez et al. 2019	250	-1.0117	1.502e-01	-0.4478	5.895e-01
ftsQ	Reductive cell division	cell_division	Npun_R4806	Gonzalez et al. 2019	250	0.3732	5.889e-01	-0.7177	4.245e-01
ftsZ	Reductive cell division	cell_division	Npun_R4804	Gonzalez et al. 2019	250	-0.7901	1.228e-02	-0.2545	5.797e-01
fts2	Reductive cell division	cell_division	Npun_R5579	Gonzalez et al. 2019	250	-0.9414	1.424e-02	-0.7033	1.607e-01
ftsW	Reductive cell division	cell_division	Npun_R4834	Gonzalez et al. 2019	200	-3.8940	1.986e-01	NA	NA
fts6	Reductive cell division	cell_division	Npun_R0605	Gonzalez et al. 2019	200	0.1607	7.707e-01	0.7074	3.555e-01
ftsE	Reductive cell division	cell_division	Npun_F5138	Gonzalez et al. 2019	200	-0.4885	4.803e-01	-0.2034	8.092e-01
Npun_F4832	hypothetical protein	heme_no	Npun_F4832	Warshan et al. 2017	250	NA	NA	NA	NA
Npun_F4833	methyltransferase domain-containing protein	heme_no	Npun_F4833	extrapolation from Warshan et al. 2017	200	NA	NA	NA	NA
Npun_R4834	FtsW-RodA-SpoVE family cell cycle protein	heme_no	Npun_R4834	Warshan et al. 2017	299	-0.4143	4.955e-01	0.1715	8.094e-01
Npun_R4835	ATP-binding protein	heme_no	Npun_R4835	Warshan et al. 2017	250	NA	NA	NA	NA
Npun_R4836	heme NO-binding domain-containing protein	heme_no	Npun_R4836	Warshan et al. 2017	200	NA	NA	NA	NA
Npun_R4837	iron-containing redox enzyme family protein	heme_no	Npun_R4837	Warshan et al. 2017	150	NA	NA	NA	NA
Npun_R4838	class I SAM-dependent methyltransferase	heme_no	Npun_R4838	Warshan et al. 2017	200	NA	NA	NA	NA
Npun_F4839	hypothetical protein	heme_no	Npun_F4839	Warshan et al. 2017	200	NA	NA	NA	NA
Npun_R4840	phycobilisome linker polypeptide	heme_no	Npun_R4840	Warshan et al. 2017	60	1.1141	7.015e-02	-0.0187	9.767e-01
Npun_R4841	allophycocyanin subunit beta	heme_no	Npun_R4841	Warshan et al. 2017	160	1.0338	1.975e-02	0.7339	2.132e-01
Npun_R4842	allophycocyanin subunit alpha	heme_no	Npun_R4842	Warshan et al. 2017	180	NA	NA	NA	NA
Npun_R4843	phycobilisome rod-core linker polypeptide	heme_no	Npun_R4843	Warshan et al. 2017	299	0.8007	1.565e-02	0.9810	1.656e-02
Npun_F4844	hypothetical protein	heme_no	Npun_F4844	Warshan et al. 2017	170	NA	NA	NA	NA
nosA	Scaffold biosynthesis, cyclic nonapeptide containing a butyryl side	nostopeptolide	Npun_F2181	Liaimera et al. 2015	299	NA	NA	NA	NA
nosB	Scaffold biosynthesis, cyclic nonapeptide containing a butyryl side	nostopeptolide	Npun_F2182	Liaimera et al. 2015	299	0.1055	8.448e-01	0.6833	3.969e-01
nosC	Scaffold biosynthesis, cyclic nonapeptide containing a butyryl side	nostopeptolide	Npun_F2183	Liaimera et al. 2015	299	NA	NA	NA	NA
nosD	Scaffold biosynthesis, cyclic nonapeptide containing a butyryl side	nostopeptolide	Npun_F2184	Liaimera et al. 2015	299	NA	NA	NA	NA
Npun_F2185	Unknown	nostopeptolide	Npun_F2185	Liaimera et al. 2015	250	NA	NA	NA	NA
nosE	Precursor biosynthesis, 4-methylproline moiety	nostopeptolide	Npun_F2186	Liaimera et al. 2015	299	NA	NA	NA	NA
nosF	Precursor biosynthesis, 4-methylproline moiety	nostopeptolide	Npun_F2187	Liaimera et al. 2015	250	NA	NA	NA	NA
nosG	ABC transporter	nostopeptolide	Npun_F2188	Liaimera et al. 2015	299	NA	NA	NA	NA
scyA	scytonemin production	scytonemin	Npun_R1276	Soule et al. 2009	200	NA	NA	NA	NA
scyB	scytonemin production	scytonemin	Npun_R1275	Soule et al. 2009	200	NA	NA	NA	NA
scyC	scytonemin production	scytonemin	Npun_R1274	Soule et al. 2009	200	NA	NA	NA	NA
scyD	scytonemin production	scytonemin	Npun_R1273	Soule et al. 2009	60	NA	NA	NA	NA
scyE	scytonemin production	scytonemin	Npun_R1272	Soule et al. 2009	60	NA	NA	NA	NA
scyF	scytonemin production	scytonemin	Npun_R1271	Soule et al. 2009	250	NA	NA	NA	NA
Npun_R1270	group 1 glycosyl transferase	scytonemin	Npun_R1270	Soule et al. 2009	60	-0.1180	8.087e-01	-0.2509	6.551e-01
tyrA	prephenate dehydrogenase	scytonemin	Npun_R1269	Soule et al. 2009	60	NA	NA	NA	NA
Npun_R1268	DSBA oxidoreductase	scytonemin	Npun_R1268	Soule et al. 2009	60	NA	NA	NA	NA
aroB	scytonemin production	scytonemin	Npun_R1267	Soule et al. 2009	60	0.3298	4.825e-01	0.9439	5.345e-02
trpE	anthranilate synthase	scytonemin	Npun_R1266	Soule et al. 2009	60	NA	NA	NA	NA
trpC	indole-3-glycerol-phosphonate synthase	scytonemin	Npun_R1265	Soule et al. 2009	60	0.3607	5.585e-01	0.0591	9.190e-01
trpA	tryptophan synthase subunit alpha	scytonemin	Npun_R1264	Soule et al. 2009	60	-0.7348	1.691e-01	0.2351	6.759e-01
Npun_R1263	tyrosinase	scytonemin	Npun_R1263	Soule et al. 2009	60	NA	NA	NA	NA
trpB	tryptophan synthase subunit beta	scytonemin	Npun_R1262	Soule et al. 2009	200	0.5933	1.557e-01	1.5348	1.080e-02
trpD	anthranilate phophoribosyltransferase	scytonemin	Npun_R1261	Soule et al. 2009	60	0.6501	2.219e-01	0.2019	6.768e-01
aroG	3-deoxy-7-phosphoheptulonate synthase	scytonemin	Npun_R1260	Soule et al. 2009	60	0.6516	1.987e-01	-0.4928	3.932e-01
Npun_R1259	scytonemin production	scytonemin	Npun_R1259	Soule et al. 2009	250	NA	NA	NA	NA
Npun_F1277	Two-component regulatory system	scytonemin	Npun_F1277	Naurin et al. 2016	250	NA	NA	NA	NA
Npun_F1278	Two-component regulatory system	scytonemin	Npun_F1278	Naurin et al. 2016	60	NA	NA	NA	NA
eboA	scytonemin production	scytonemin	Npun_F5232	Lklicki et al. 2018	200	NA	NA	NA	NA
eboB	scytonemin production	scytonemin	Npun_F5233	Lklicki et al. 2018	200	NA	NA	NA	NA
eboC	scytonemin production	scytonemin	Npun_F5234	Lklicki et al. 2018	200	NA	NA	NA	NA
eboE	scytonemin production	scytonemin	Npun_F5235	Lklicki et al. 2018	200	NA	NA	NA	NA
eboF	scytonemin production	scytonemin	Npun_F5236	Lklicki et al. 2018	200	NA	NA	NA	NA
Ava_3855	Amino acid adenylation-NRPS	4_deoxygadusol	Npun_R5600	Balskus et al. 2010	280	NA	NA	NA	NA
Ava_3856	ATP-grasp enzyme-like protein	4_deoxygadusol	Npun_R5599	Balskus et al. 2010	200	NA	NA	NA	NA
Ava_3857	O-methyltransferase, family 3	shinorine	Na	Balskus et al. 2010	100	NA	NA	NA	NA
Ava_3858	3-dehydroquinate synthase	shinorine	Na	Balskus et al. 2010	200	-4.4467	4.070e-02	-0.6601	8.466e-01
Ava_3859	Cd-Co-Hg-Pb-Zn-translocating P-type ATPase	shinorine	Na	Balskus et al. 2010	100	-0.1325	8.698e-01	-0.1238	9.142e-01
orrA	two-component signal transduction LuxR family	4_deoxygadusol	Npun_F1453	Shang et al. 2018	150	0.4319	2.652e-01	0.5400	3.357e-01
mysA	3-dehydroquinate synthase	4_deoxygadusol	Npun_R5600	Gao et al. 2011	100	NA	NA	NA	NA
mysB	O-methyltransferase, family 3	4_deoxygadusol	Npun_R5599	Gao et al. 2011	200	NA	NA	NA	NA
mysC1	ATP-grasp enzyme-like protein	iminomycosporine	Npun_R5598	Gao et al. 2011	200	NA	NA	NA	NA
mysD	D-alanine--D-alanine ligase domain protein	iminomycosporine	Npun_F5597	Gao et al. 2011	200	NA	NA	NA	NA
mysC2	ATP-grasp enzyme-like protein	mycosporine_DO	AUB40034	Shang et al. 2018	250	NA	NA	NA	NA
mysC3	putative ATP-dependent carboligase, ATP-grasp superfamily	mycosporine_DO	AUB40035	Zhang et al, 2019	200	NA	NA	NA	NA
Npun_R6585	peptidase domain-containing ABC transporter	fg_gap	Npun_R6585	Warshan et al. 2017	200	NA	NA	NA	NA
Npun_R6586	FG-GAP-like repeat-containing protein	fg_gap	Npun_R6586	Warshan et al. 2017	200	NA	NA	NA	NA
Npun_R6587	non-ribosomal peptide synthetase	fg_gap	Npun_R6587	Warshan et al. 2017	299	NA	NA	NA	NA
Npun_R6588	non-ribosomal peptide synthetase	fg_gap	Npun_R6589	extrapolation from Warshan et al. 2017	299	NA	NA	NA	NA
Npun_R6589	acyltransferase	fg_gap	Npun_R6589	Warshan et al. 2017	150	NA	NA	NA	NA
Npun_R6590	type I polyketide synthase	fg_gap	Npun_R6590	Warshan et al. 2017	299	NA	NA	NA	NA
Npun_R6591	non-ribosomal peptide synthetase	fg_gap	Npun_R6591	Warshan et al. 2017	200	NA	NA	NA	NA
Npun_F4857	ATP synthase subunit I	flavorubredoxin	Npun_F4857	Warshan et al. 2017	150	0.2735	3.917e-01	-0.2558	4.721e-01
Npun_F4858	F0F1 ATP synthase subunit A	flavorubredoxin	Npun_F4858	Warshan et al. 2017	200	-0.0634	8.468e-01	-0.1603	6.870e-01
Npun_F4859	ATP synthase F0 subunit C	flavorubredoxin	Npun_F4859	Warshan et al. 2017	100	NA	NA	NA	NA
Npun_F4860	F0F1 ATP synthase subunit B'	flavorubredoxin	Npun_F4860	Warshan et al. 2017	150	NA	NA	NA	NA
Npun_F4861	F0F1 ATP synthase subunit B	flavorubredoxin	Npun_F4861	Warshan et al. 2017	150	-0.0127	9.731e-01	-0.6800	1.349e-01
Npun_F4862	ATP synthase F1 subunit delta	flavorubredoxin	Npun_F4862	Warshan et al. 2017	150	0.0341	9.325e-01	-0.0635	8.889e-01
Npun_F4863	F0F1 ATP synthase subunit alpha	flavorubredoxin	Npun_F4863	Warshan et al. 2017	299	0.3757	2.571e-01	-0.2792	3.594e-01
Npun_F4864	F0F1 ATP synthase subunit gamma	flavorubredoxin	Npun_F4864	Warshan et al. 2017	299	0.4029	2.224e-01	0.1393	6.802e-01
Npun_r073	transfer-messenger RNA	flavorubredoxin	Npun_F4864	extrapolation from Warshan et al. 2017	150	NA	NA	NA	NA
Npun_R4865	helix-turn-helix domain-containing protein	flavorubredoxin	Npun_F4864	extrapolation from Warshan et al. 2017	150	NA	NA	NA	NA
Npun_F4866	diflavin flavoprotein	flavorubredoxin	Npun_F4866	Warshan et al. 2017	250	0.1543	5.899e-01	0.1368	7.362e-01
Npun_F4867	diflavin flavoprotein	flavorubredoxin	Npun_F4867	Warshan et al. 2017	250	-0.0871	7.721e-01	0.1152	7.755e-01
glgC	Glucose-1-phosphate adenylyltransferase	glycogen_metabolism	Npun_R6087	Ekman et al. 2013	100	0.9031	3.024e-03	0.5642	6.215e-02
glgA	Glycogen synthase	glycogen_metabolism	Npun_F3799	Ekman et al. 2013	100	-0.5040	2.420e-01	0.0226	9.570e-01
glgB	1,4-alpha-glucan branching enzyme	glycogen_metabolism	Npun_R0164	Ekman et al. 2013	100	0.5210	1.527e-01	0.3096	4.248e-01
glgP	glycogen phosphorylase	glycogen_metabolism	Npun_F5122	Ekman et al. 2013	100	-0.9878	7.906e-04	-0.6204	1.514e-01
amy1	Alpha-amylase	glycogen_metabolism		Reyes-Sosa et al. 2010	100	NA	NA	NA	NA
malQ	4-alpha-glucanotransferase (D-enzyme)	glycogen_metabolism	Npun_F5814	Ekman et al. 2013	100	1.3816	1.915e-03	1.8161	1.580e-06
rbcL	RuBisCO large chain	calvin_cycle	KEGG K01601	https://www.genome.jp/dbget-bin/www_bget?ko:K01601	100	0.6623	2.311e-02	1.3380	1.035e-05
rbcX	RuBisCO chaperone RbcX	calvin_cycle		Warshan et al. 2017	100	1.4982	1.605e-08	1.3436	5.592e-06
rbcS	RuBisCO small chain	calvin_cycle	KEGG K01602	https://www.genome.jp/dbget-bin/www_bget?ko:K01602	100	0.7207	7.902e-02	1.4276	1.426e-03
pacR	Probable RuBisCO transcriptional regulator (All3953)	calvin_cycle	Npun_F6188	Picossi et al. 2015	100	0.8355	9.217e-02	2.1214	3.125e-03
cpcA	C-phycocyanin alpha subunit	phycobilisome	Npun_F5290	Six et al 2007	100	0.5185	1.243e-01	0.2516	6.140e-01
cpcB	C-phycocyanin beta subunit	phycobilisome	Npun_F5289	Six et al 2007	110	0.1898	5.485e-01	0.1760	6.608e-01
cpeA	C-phycoerythrin alpha subunit	phycobilisome	Npun_R3807	Six et al 2007	100	NA	NA	NA	NA
cpeB	C-phycoerythrin beta subunit	phycobilisome	Npun_R3806	Six et al 2007	120	NA	NA	NA	NA
ppk	Polyphosphate kinase	polyphosphate_metabolism	Npun_F5758	Sanz-Luque et al . 2020	200	-0.8229	4.404e-02	0.0962	8.424e-01
ppx	Exopolyphosphatase	polyphosphate_metabolism	Npun_R4665	Sanz-Luque et al . 2020	200	-1.2297	9.616e-03	-1.7192	3.723e-04
ssuA_Npun_F1216	Aliphatic sulfonates family ABC transporter, periplsmic ligand-binding protein	sulfonate_transport	Npun_F1216	Van Der Ploeg et al. 2001	160	NA	NA	NA	NA
ssuA_Npun_R5868	Aliphatic sulfonates family ABC transporter, periplsmic ligand-binding protein	sulfonate_transport	Npun_R5868	Van Der Ploeg et al. 2001	160	NA	NA	NA	NA
ssuA_Npun_R5871	Aliphatic sulfonates family ABC transporter, periplsmic ligand-binding protein	sulfonate_transport	Npun_R5871	Van Der Ploeg et al. 2001	160	-0.5075	6.077e-01	0.7070	5.399e-01
ssuA_Npun_R5869	Aliphatic sulfonates family ABC transporter, periplsmic ligand-binding protein	sulfonate_transport	Npun_R5869	Van Der Ploeg et al. 2001	160	NA	NA	NA	NA
ssuB	ABC transporter related ATPase	sulfonate_transport	Npun_F5884	Van Der Ploeg et al. 2001	170	0.5698	4.251e-01	1.5470	3.359e-02
ssuC	Binding-protein-dependent transport systems inner membrane component	sulfonate_transport	Npun_F5883	Van Der Ploeg et al. 2001	170	0.2056	7.706e-01	3.4084	1.844e-03
ssuD_Npun_F5882	Alkanesulfonate monooxygenase	sulfonate_transport	Npun_F5882	Van Der Ploeg et al. 2001	170	0.1742	6.861e-01	0.8955	6.111e-02
ssuD_Npun_R1859	Alkanesulfonate monooxygenase	sulfonate_transport	Npun_R1859	Van Der Ploeg et al. 2001	170	NA	NA	NA	NA
ssuD_Npun_R0625	Alkanesulfonate monooxygenase	sulfonate_transport	Npun_R0625	Van Der Ploeg et al. 2001	170	NA	NA	NA	NA
ssuD_Npun_R0645	Alkanesulfonate monooxygenase	sulfonate_transport	Npun_R0645	Van Der Ploeg et al. 2001	170	NA	NA	NA	NA
ssuD_Npun_F0646	Alkanesulfonate monooxygenase	sulfonate_transport	Npun_F0646	Van Der Ploeg et al. 2001	110	NA	NA	NA	NA
ssuE	NADPH-dependent FMN reductase	sulfonate_transport	Npun_F0761	Van Der Ploeg et al. 2001	150	-0.5996	2.723e-01	0.5649	3.549e-01
raf1	RuBisCO chaperone Raf1	calvin_cycle	Npun_F4437	Li et al 2022	100	-0.7195	6.039e-02	-0.1247	8.016e-01
groel	RuBisCO chaperone that folds the newly-synthesuzed RbcL subunits	calvin_cycle	Npun_F1230	Huang et al 2020	150	0.1048	8.239e-01	0.0666	9.087e-01
groes	RuBisCO chaperone that folds the newly-synthesuzed RbcL subunits	calvin_cycle	Npun_R0830	Huang et al 2020	80	-0.3020	5.073e-01	-0.3045	5.736e-01
nrrA	This gene transcription activates the expression of hetR. NtcA activates its expression	heterocyst	all4312	Ehira et al 2006	100	0.0111	9.817e-01	-0.5505	1.939e-01
sigB	Sigma cofactor to respond to environmental changes	sigma_regulatory	all7615	Ehira et al 2015	200	-0.2108	5.542e-01	-0.5449	2.982e-01
sigE	Sigma cofactor to respond to environmental changes	sigma_regulatory	alr4249-AF262217_2	Ehira et al 2015	200	0.0056	9.886e-01	0.3334	6.049e-01
sigG	Sigma cofactor to respond to environmental changes	sigma_regulatory	alr3280	Ehira et al 2015	200	-0.2640	5.590e-01	-0.6215	3.176e-01
invB	heterocyst-specific invertase	carbon_transport	alr0819	Pernil et al 2010	250	0.3122	5.999e-01	-1.4139	1.128e-02
invA	alkaline-neutral invertases. Degrades sucrose into glucose and fructuose	carbon_transport	alr1521	Lopez-Igual et al 2010	250	NA	NA	NA	NA
ald	heterocyst-specific alanine dehydrogenase	carbon_transport	alr2355	Herrero et al 2013	150	0.2302	6.275e-01	-0.6419	1.694e-01
spsA	sucrose-phosphate synthases	carbon_transport	Npun_R1558	Lopez-Igual et al 2010	300	NA	NA	NA	NA
spsB	sucrose-phosphate synthases	carbon_transport	Npun_R4579	Lopez-Igual et al 2010	300	1.9481	6.150e-04	2.5445	6.200e-06
sspA	sucrose-phosphate phosphatase. Sucrose biosynthesis	carbon_transport	AJ302073	Cumino et al 2001	100	0.6850	4.105e-01	-0.6656	3.172e-01
susA	sucrose synthase. Involved in sucrose degradation	carbon_transport	Npun_F1876	Lopez-Igual et al 2010	150	1.1114	4.999e-03	1.3359	3.689e-03
glcP	fructuose-glucose major facilitator transporter	carbon_transport	Npun_R5323	Zhang et al. 1989	150	2.7106	3.506e-04	1.7920	2.820e-02
oprB	carbohydrate porin	carbon_transport	Npun_R5320	Ekman et al 2013	150	1.5648	2.266e-02	1.6258	6.102e-02
frtA1	ABC-fructose transporter	carbon_transport	Npun_R5327	Ekman et al 2013	300	NA	NA	NA	NA
frtA2	ABC-fructose transporter	carbon_transport	Npun_R5326	Ekman et al 2013	300	NA	NA	NA	NA
frtB	ABC-fructose transporter	carbon_transport	Npun_R5325	Ekman et al 2013	200	1.1697	1.488e-02	1.3723	2.880e-02
frtC	ABC-fructose transporter	carbon_transport	Npun_R5324	Ekman et al 2013	150	2.7801	1.887e-05	1.1877	7.751e-02

## Sheet: S5
Table S5. Copy number counts across 243 genomes of Nostoc s. lat. for key genes involved in carbon and nitrogen metabolism. This is the source data for Fig. 3.
Taxon label	Lifestyle	nifH	nifD	nifK	nifE	nifN	nifB	vnfDG	vnfE	vnfK	vnfN	amt1	amt4	amtB	malQ	amy1	glcP
Nostoc sp. 2RC	Azolla symbiont	4	2	2	4	3	2	1	1	1	1	1	1	1	1	1	1
Nostoc sp. UCD120	Azolla symbiont	3	1	1	3	2	1	0	0	0	0	1	0	1	1	0	1
Nostoc sp. UCD121	Azolla symbiont	3	1	1	3	2	1	0	0	0	0	1	0	1	1	0	1
Nostoc sp. c2_topC1511	Bryophyte associated	2	0	0	2	1	1	0	0	0	0	0	1	1	1	1	1
Nostoc sp. e2_top_contigs	Bryophyte associated	2	1	1	2	2	1	1	1	1	1	0	0	1	1	1	1
Nostoc sp. m1_top_contigs	Bryophyte associated	3	2	2	4	2	1	2	2	1	1	0	0	1	2	2	2
Nostoc sp. m1_topC1290	Bryophyte associated	3	1	1	3	2	1	0	0	0	1	0	0	1	1	1	2
Nostoc sp. n2_top_contigs	Bryophyte associated	3	2	2	3	2	1	1	1	1	1	0	0	1	1	1	1
Nostoc sp. n2_topCmix	Bryophyte associated	3	2	1	3	2	1	0	1	1	1	0	0	1	1	1	1
Pleurozium schreberi Nmoss2	Bryophyte associated	2	1	1	2	1	1	0	0	0	0	1	1	1	1	0	1
Pleurozium schreberi Nmoss3	Bryophyte associated	3	1	1	3	2	1	0	0	0	0	1	1	1	1	1	1
Nmoss4 Pleurozium schreberi	Bryophyte associated	3	2	1	2	1	1	0	0	0	0	1	1	1	1	0	0
Nostoc sp. ZfuVER08 Zamia furfuracea	Cycad symbiont	4	1	1	4	3	1	1	1	1	1	1	1	1	1	1	0
Nostoc sp. SerVER01 Stangeria eriopus	Cycad symbiont	2	1	1	2	1	1	0	0	0	0	1	1	1	1	0	0
Nostoc sp. EspVER01 Encephalartos sp.	Cycad symbiont	1	1	1	1	1	1	0	0	0	0	1	0	1	2	2	1
Nostoc sp. EkiNYC01 Encephalartos kisambo	Cycad symbiont	3	2	1	3	2	1	1	1	1	1	1	1	1	1	1	0
Nostoc sp. DedVER02 Dioon edule	Cycad symbiont	2	2	1	1	1	1	0	0	0	0	1	0	1	1	0	1
Nostoc sp. DedVER01b Dioon edule	Cycad symbiont	2	2	1	1	1	1	0	0	0	0	1	0	1	1	0	1
Nostoc sp. EfeVER01 Encephalartos ferox	Cycad symbiont	1	1	1	1	1	1	0	0	0	0	1	0	1	2	2	1
Nostoc sp. DedSLP05 Dioon edule	Cycad symbiont	3	1	1	2	2	1	0	0	0	0	1	1	1	1	0	1
Nostoc sp. DedSLP04 Dioon edule	Cycad symbiont	2	1	1	2	1	1	0	0	0	0	1	0	1	1	0	1
Nostoc sp. DedQUE12a Dioon edule	Cycad symbiont	2	1	1	3	2	1	0	0	0	0	1	1	1	1	0	0
Nostoc sp. DedSLP03 Dioon edule	Cycad symbiont	2	1	1	2	2	1	0	0	0	0	1	0	1	1	0	1
Nostoc sp. DedQUE12b Dioon edule	Cycad symbiont	1	1	1	2	2	1	0	0	0	0	1	1	1	1	1	0
Nostoc sp. DedQUE11 Dioon edule	Cycad symbiont	2	1	1	2	1	1	0	0	0	0	1	1	1	1	0	0
Nostoc sp. DedSLP01 Dioon edule	Cycad symbiont	3	1	1	2	2	1	0	0	0	0	1	1	1	1	0	1
Nostoc sp. DedQUE08 Dioon edule	Cycad symbiont	2	2	1	2	1	1	0	0	0	0	1	0	1	1	0	1
Nostoc sp. DedQUE09 Dioon edule	Cycad symbiont	1	0	1	2	1	0	0	0	0	0	1	1	1	2	1	0
Nostoc sp. DedQUE05 Dioon edule	Cycad symbiont	2	2	1	2	1	1	0	0	0	0	1	0	1	1	0	1
Nostoc sp. DedQUE07 Dioon edule	Cycad symbiont	2	2	1	2	1	1	0	0	0	0	1	0	1	1	0	1
Nostoc sp. DedQUE04 Dioon edule	Cycad symbiont	2	2	1	1	1	1	0	0	0	0	1	0	1	1	0	1
Nostoc sp. DedQUE03 Dioon edule	Cycad symbiont	3	2	1	3	2	1	0	0	0	0	0	0	1	1	1	1
Nostoc sp. DedQUE02 Dioon edule	Cycad symbiont	3	2	1	3	2	1	0	0	0	0	0	0	1	1	1	1
Nostoc sp. DedQUE01 Dioon edule	Cycad symbiont	2	1	1	2	1	1	0	0	0	0	1	1	1	1	0	0
Nostoc sp. DcaGUA01 Dioon caputoi	Cycad symbiont	2	1	1	2	1	1	0	0	0	0	1	1	1	1	0	0
Nostoc sp. CreGUA01 Cycas revoluta	Cycad symbiont	1	1	1	1	1	1	0	0	0	0	1	1	1	1	0	1
Nostoc sp. CmiSLP01 Ceratozamia microstrobila	Cycad symbiont	2	1	1	2	2	1	0	1	1	0	1	0	1	2	0	0
Nostoc sp. CmiVER01 Ceratozamia microstrobila	Cycad symbiont	3	1	1	3	2	1	0	1	1	1	0	0	1	1	1	1
Nostoc sp. ChiVER01 Ceratozamia hildae	Cycad symbiont	3	2	1	3	2	1	1	1	1	1	0	0	1	1	1	1
Nostoc sp. ChiSLP01 Ceratozamia hildae	Cycad symbiont	2	1	1	2	2	1	0	1	1	0	1	0	1	2	0	0
Nostoc sp. ChiSLP03a Ceratozamia hildae	Cycad symbiont	3	1	1	2	2	1	0	0	0	0	1	0	1	1	1	1
Nostoc sp. ChiSLP02 Ceratozamia hildae	Cycad symbiont	3	1	1	2	2	1	0	0	0	0	1	1	1	1	0	1
Nostoc sp. ChiQUE01b Ceratozamia hildae	Cycad symbiont	2	2	1	3	2	1	0	0	0	0	0	0	1	1	0	0
Nostoc sp. ChiQUE01a Ceratozamia hildae	Cycad symbiont	2	2	1	2	2	1	0	0	0	0	1	1	1	1	0	0
Nostoc sp. ChiQUE02 Queretaro, Mexico	Cycad symbiont	2	1	1	1	1	1	0	0	0	0	0	0	1	1	0	1
Nostoc cf. edaphicum LEGE 07299	Cycad symbiont	2	1	1	2	2	1	0	1	1	1	1	0	0	2	0	1
Nostoc punctiforme PCC 73102	Cycad symbiont	3	1	1	2	2	1	0	0	0	0	0	1	1	2	0	1
Nostoc sp 1.3 Bowenia serrulata	Cycad symbiont	2	1	1	2	2	1	0	0	0	0	1	0	1	1	1	1
Nostoc sp. 40.5 Macrozamia communis	Cycad symbiont	3	1	1	3	2	1	0	0	0	0	0	1	1	1	0	1
Nostoc sp. 62.1 Macrozamia_mountperriensis	Cycad symbiont	2	1	1	3	2	1	0	0	0	0	1	0	1	1	1	1
Nostoc sp. 73.1 Macrozamia serpentina	Cycad symbiont	2	1	1	2	2	1	0	0	0	0	1	0	1	1	1	1
Nostoc sp. JC1668 Zamia pseudoparasitica	Cycad symbiont	2	2	1	2	2	1	0	0	0	0	0	0	1	1	1	1
Nostoc sp. LEGE 12447	Cycad symbiont	3	1	1	3	2	1	0	0	0	0	1	0	1	1	0	0
Nostoc sp. LEGE 12450	Cycad symbiont	3	1	1	2	2	1	0	0	0	0	1	0	1	1	1	1
Nostoc calcicola FACHB 389	Free-living	2	2	1	3	2	1	1	1	1	1	1	0	1	1	1	0
Nostoc calcicola FACHB_3891	Free-living	2	2	1	3	2	1	1	1	1	1	1	0	1	1	1	0
Nostoc commune BAE	Free-living	3	2	1	1	1	2	0	0	0	0	1	0	0	1	0	0
Nostoc commune HK-02	Free-living	3	2	1	1	1	1	0	0	0	0	1	0	1	1	0	1
Nostoc commune NIES 4072	Free-living	3	2	1	1	1	1	0	0	0	0	1	0	1	1	0	1
Nostoc desertorum CM1 VF14	Free-living	2	1	1	1	1	1	0	0	0	0	1	0	1	1	0	3
Nostoc edaphicum CCNP1411	Free-living	3	1	1	3	2	1	0	0	0	0	1	1	1	2	0	1
Nostoc favosum CHAB5714	Free-living	2	2	1	1	2	1	0	0	0	0	1	0	0	1	0	0
Nostoc flagelliforme CCNUN1	Free-living	2	2	1	2	1	1	0	0	0	0	1	0	0	1	0	1
Nostoc flagelliforme FACHB_838	Free-living	2	1	1	1	1	1	0	0	0	0	1	0	0	2	1	1
Nostoc foliaceum FACHB_393	Free-living	2	1	1	1	1	1	0	0	0	0	1	0	1	2	0	1
Nostoc indistinguendum CM1 VF10	Free-living	2	1	1	1	1	1	0	0	0	0	1	0	1	1	1	1
Nostoc linckia NIES 25	Free-living	3	2	1	3	2	1	0	0	0	0	1	0	1	1	0	1
Nostoc linckia z4	Free-living	3	1	1	3	2	1	0	0	0	0	1	1	1	1	1	0
Nostoc mirabile CHAB5784	Free-living	2	2	1	1	1	1	0	0	0	0	1	0	1	1	0	0
Nostoc paludosum FACHB 159	Free-living	3	2	1	2	2	1	0	0	0	0	1	1	1	1	0	1
Nostoc punctiforme FACHB 252	Free-living	3	1	1	3	2	1	0	0	0	0	1	1	1	1	1	0
Nostoc sp. ATCC 43529	Free-living	1	1	1	1	1	1	0	0	0	0	1	1	1	1	1	1
Nostoc sp. ATCC 53789 v2	Free-living	3	1	1	2	2	1	0	0	0	0	1	0	1	1	0	1
Nostoc sp. B 2019	Free-living	2	1	1	1	1	1	0	0	0	0	1	0	0	1	0	1
Nostoc sp. CCCryo_231_06	Free-living	2	2	1	1	1	1	0	0	0	0	1	0	0	1	0	0
Nostoc sp. CHAB 5836	Free-living	2	2	1	1	1	1	0	0	0	0	1	0	1	1	0	0
Nostoc sp. FACHB 133	Free-living	3	1	1	2	2	1	0	0	0	0	0	0	1	1	0	1
Nostoc sp. FACHB 857	Free-living	3	2	1	2	2	1	0	0	0	0	1	1	1	1	0	1
Nostoc sp. FACHB_888	Free-living	1	1	1	1	1	1	0	0	0	0	1	0	0	2	0	1
Nostoc sp. FACHB 892	Free-living	3	1	1	1	1	1	0	0	0	0	1	0	0	2	0	1
Nostoc sp. FACHB 973	Free-living	3	1	1	3	2	1	0	0	0	0	1	1	1	1	0	0
Nostoc sp. GBBB01	Free-living	3	1	1	3	2	1	0	0	0	0	1	1	1	1	1	0
Nostoc sp. HG1	Free-living	2	1	1	1	1	1	0	0	0	0	1	0	0	2	2	0
Nostoc sp. MG11	Free-living	2	1	1	2	1	1	0	0	0	0	1	0	1	1	0	1
Nostoc sp. NZL	Free-living	2	1	1	1	1	1	0	0	0	0	1	0	1	2	0	1
Nostoc sp. XA010	Free-living	2	1	1	1	1	1	0	0	0	0	1	0	1	1	0	1
Nostoc sphaeroides CCNUC1	Free-living	2	2	1	2	1	1	0	0	0	0	1	0	1	1	0	0
Nostoc sphaeroides Kutzing	Free-living	2	2	1	1	1	1	0	0	0	0	1	0	1	1	0	0
Nostoc sp. C057	Hornwort symbiont	4	1	1	3	3	1	2	1	1	1	1	0	1	1	0	1
Nostoc sp. TCL240_02	Hornwort symbiont	2	1	1	3	2	1	2	1	1	1	0	0	1	1	1	1
3 bin 5 Peltigera monticola	Lichenized	3	1	1	2	2	1	1	1	1	1	1	0	1	2	2	1
8277 bin 2 Peltigera aubertii	Lichenized	2	1	1	2	2	1	0	0	0	0	0	1	1	1	1	1
Nostoc sp. c1C764 Peltigera neocanina 1	Lichenized	3	2	1	4	2	1	2	1	1	1	1	0	1	1	0	1
Nostoc sp. c2C516 Peltigera islandica	Lichenized	3	2	1	3	3	1	2	1	1	2	1	0	1	1	0	1
Nostoc sp. c3C399 Peltigera islandica	Lichenized	4	1	1	3	3	1	1	1	1	1	1	0	1	1	0	1
Nostoc sp. e1C220 Peltigera elisabethea	Lichenized	3	2	1	4	3	1	0	0	0	0	0	0	1	1	1	1
Nostoc sp. e2C3219 Peltigera elisabethae	Lichenized	3	1	1	5	2	1	4	2	2	2	0	0	1	1	1	1
Nostoc sp. e3C215 Peltigera elisabethae	Lichenized	3	1	1	1	1	1	3	1	1	1	0	0	1	1	1	1
JL23 bin 27 Peltigera aphthosa	Lichenized	3	2	1	2	2	1	0	0	0	0	1	0	1	1	0	1
JL31 bin 38 Peltigera extenuata	Lichenized	3	1	1	2	2	1	1	1	1	1	1	0	1	1	0	1
JL33 bin 16 Peltigera malacea	Lichenized	3	2	1	2	2	1	0	0	0	0	0	0	1	1	0	1
JL34 bin 22 Peltigera evansiana	Lichenized	3	1	1	1	1	1	2	1	1	1	0	0	1	1	1	1
Nostoc sp. m1C1311 Peltigera malacea 2	Lichenized	3	1	1	3	2	1	2	1	1	1	0	0	1	1	1	1
Nostoc sp. m2C196 Peltigera malacea 2	Lichenized	3	1	1	3	2	1	2	1	1	1	0	0	1	1	0	1
Nostoc sp. m3C196 Peltigera malacea 2	Lichenized	4	1	1	5	3	1	3	2	2	2	0	0	1	1	0	1
Nostoc sp. n1C1220 Peltigera appalachiensis	Lichenized	3	1	1	3	2	1	2	1	1	1	0	0	1	1	1	1
Nostoc sp. n2C876 Peltigera appalachiensis	Lichenized	3	1	1	3	2	1	3	1	1	1	0	0	1	1	1	1
Nostoc sp. n3C1220 Peltigera appalachiensis	Lichenized	3	1	1	3	2	1	2	1	1	1	0	0	1	1	1	1
NMS1 bin 5 Peltigera hydrothyria	Lichenized	3	1	1	2	2	1	1	1	1	1	0	1	1	1	0	1
NMS2 bin 6 Peltigera hydrothyria	Lichenized	3	1	1	2	2	1	1	1	1	1	0	1	1	1	0	1
NMS4 bin 2 Peltigera venosa	Lichenized	3	1	1	2	2	1	2	1	1	1	0	0	1	1	2	2
NMS7 bin 22 Solorina crocea	Lichenized	3	1	1	3	2	1	1	1	1	1	0	0	1	1	0	1
NMS8 bin 8 Peltigera dolichorhiza	Lichenized	2	1	1	3	2	1	0	0	0	0	0	0	1	1	1	1
NMS9 bin 7 Peltigera phyllidiosa	Lichenized	2	1	1	4	2	1	1	1	1	1	0	0	1	1	1	1
NOS bin 1 Peltigera aphthosa	Lichenized	3	1	1	3	2	1	2	1	1	1	0	0	1	1	1	1
Nostoc punctiforme NIES 2108	Lichenized	4	1	1	3	3	1	2	2	1	2	1	0	1	1	0	1
Lobaria pulmonaria 5183	Lichenized	3	1	1	2	2	1	0	0	0	0	0	0	1	1	2	1
Nostoc sp. LPT	Lichenized	3	2	1	4	2	1	0	1	1	1	0	0	1	1	2	1
Peltigera malacea cyanobiont DB3992	Lichenized	2	1	1	2	2	1	1	0	0	0	1	0	1	1	2	1
Peltigera membranacea cyanobiont 210A	Lichenized	4	1	1	3	3	1	2	1	1	1	1	0	1	2	2	1
Peltigera membranacea cyanobiont 213	Lichenized	4	1	1	4	3	1	1	1	1	1	0	0	1	1	1	1
Peltigera membranacea cyanobiont 232	Lichenized	3	1	1	2	2	1	1	2	2	1	0	0	1	1	1	1
Peltigera membranacea cyanobiont N6	Lichenized	3	2	1	2	2	1	0	0	0	0	0	0	1	1	1	1
Nostoc sp. UHCC 0926	Lichenized	3	2	1	3	2	1	2	1	1	1	0	0	1	1	1	1
Nostoc sp. unclutured	Lichenized	3	1	1	3	2	1	0	1	1	1	0	0	1	1	1	1
P10073 bin 12 Nephroma resupinatum	Lichenized	2	2	1	1	1	1	1	0	0	0	0	0	1	1	1	1
P10160 bin 1 Peltigera aphthosa 5	Lichenized	3	1	1	3	2	1	1	1	1	1	0	0	1	1	1	1
P10246 bin 10 Protopannaria pezizoides	Lichenized	3	1	2	3	2	1	2	1	0	0	0	0	1	1	0	1
P10246 bin 4 Protopannaria pezizoides	Lichenized	3	1	2	3	2	0	0	0	1	1	0	0	1	1	0	1
P10247 bin 16 Scytinium intermedium	Lichenized	3	1	1	2	2	1	0	0	0	0	0	0	1	1	0	1
P10264 bin 13 Leptogium burnetiae	Lichenized	2	2	1	1	1	1	1	0	0	0	0	0	1	1	1	1
P1030 bin 5 Peltigera retifoveata	Lichenized	2	2	1	1	1	1	1	0	0	0	1	0	1	1	0	1
P10324 bin 2 Peltigera britannica 2	Lichenized	1	1	1	2	2	1	1	1	1	1	0	0	1	1	0	1
P10894 bin 1 Peltigera malacea 2	Lichenized	4	1	1	5	3	1	1	2	2	3	0	0	1	1	0	1
P11060 bin 1 Leptogium saturninum	Lichenized	3	1	1	2	2	1	0	0	0	0	0	0	1	1	2	1
P11388 bin 2 Peltigera neckeri	Lichenized	4	1	1	1	3	1	0	0	0	0	1	0	1	1	2	1
P11425 bin 6 Peltigera aff. neorufescens	Lichenized	2	1	1	1	1	1	0	0	0	0	1	0	1	1	2	1
P1229 bin 25 Peltigera hymenina	Lichenized	3	2	1	2	2	1	0	0	0	0	0	0	1	1	1	1
P12502 bin 2 Pseudocyphellaria sp.	Lichenized	2	1	1	3	2	1	1	1	1	1	0	0	1	1	1	1
P12521 bin 3 Lobaria sp.	Lichenized	2	1	1	3	2	1	1	1	1	1	0	0	1	1	1	1
P12523 bin 3 Pseudocyphellaria sp.	Lichenized	2	2	1	3	2	1	0	1	1	1	0	0	1	1	1	1
P12537 bin 5 Pseudocyphellaria sp.	Lichenized	3	1	1	3	2	1	1	1	1	1	0	0	1	1	1	1
P12545 bin 5 Pannaria sp.	Lichenized	2	2	1	3	2	1	1	1	1	1	0	0	1	1	1	1
P12559 bin 8 Pseudocyphellaria guillemini	Lichenized	3	1	1	3	2	1	1	1	1	1	0	0	1	1	1	1
P12560 bin 18 Pseudocyphellaria berberina	Lichenized	3	1	1	3	2	1	2	1	1	1	0	0	1	1	1	1
P12564 bin 10 Pseudocyphellaria corifolia	Lichenized	3	1	1	3	2	1	1	1	1	1	0	0	1	1	1	1
P12567 bin 1 Sticta hypochra	Lichenized	3	1	1	3	2	1	1	1	1	1	0	0	1	1	1	1
P12569 bin 5 Sticta caulescens	Lichenized	3	1	1	3	2	1	1	1	1	1	0	0	1	1	1	1
P12570 bin 5 Sticta hypochra	Lichenized	3	1	1	3	2	1	1	1	1	1	0	0	1	1	1	1
P12573 bin 6 Nephroma antarcticum	Lichenized	3	1	2	3	2	1	2	1	1	1	0	0	1	1	1	1
P12578 bin 22 Gabura fascicularis	Lichenized	4	2	1	3	3	1	1	2	2	2	0	0	1	1	0	1
P12584 bin 11 Pseudocyphellaria meyenii	Lichenized	3	1	1	3	2	1	1	1	1	1	0	0	1	1	1	1
P12588 bin 4 Leptogium sp.	Lichenized	3	2	1	3	2	1	1	1	1	1	0	0	1	2	2	1
P12591 bin 6 Collema sp.	Lichenized	3	1	1	3	2	1	1	1	1	1	0	0	1	2	1	1
P12641 bin 9 Leptogium sp.	Lichenized	2	1	1	3	2	1	1	1	1	1	0	0	1	1	2	1
P12642 bin 1 Leptogium sp.	Lichenized	2	1	1	2	2	1	0	0	0	0	0	0	1	1	1	1
P12646 bin 6 Leptogium sp.	Lichenized	2	1	1	2	2	1	0	0	0	0	0	0	1	1	2	1
P12649 bin 6 Leptogium sp.	Lichenized	3	2	1	3	2	1	0	0	0	0	0	0	1	1	2	1
P12650 bin 7 Leptogium sp.	Lichenized	3	1	1	3	2	1	1	1	1	1	0	0	1	1	2	1
P14213 bin 4 Lobaria sp.	Lichenized	2	1	1	3	2	1	1	1	1	1	0	0	1	1	1	1
P14264 bin 5 Pseudocyphellaria sp.	Lichenized	3	2	1	3	2	1	1	1	1	1	0	0	1	1	1	1
P14269 bin 10 Sticta sp.	Lichenized	2	1	1	3	2	1	1	1	1	1	0	0	1	1	1	1
P14318 bin 17 Sticta sp.	Lichenized	3	1	1	3	2	1	1	1	1	1	0	0	1	1	1	1
P14320 bin 11 Leptogium sp.	Lichenized	2	2	1	3	2	1	1	1	1	1	0	0	1	1	1	1
P1574 bin 1 Peltigera dolichorhiza	Lichenized	2	1	1	2	3	1	0	0	0	0	0	0	1	1	1	1
P2037 bin 28 Peltigera aubertii	Lichenized	1	1	1	2	2	1	0	1	1	1	0	0	1	1	1	1
P2039 bin 23 Peltigera hydrophila	Lichenized	1	1	1	1	1	1	2	1	1	1	0	0	1	1	1	1
P2081 bin 11 Peltigera canina 2	Lichenized	3	1	1	2	2	1	0	0	0	0	1	0	1	1	0	1
P2083 bin 10 Peltigera rufescens 1	Lichenized	3	2	1	2	2	1	0	0	0	0	1	0	1	1	2	1
P2090 bin 22 Peltigera canina 2	Lichenized	3	1	1	3	2	1	0	0	0	0	1	0	1	1	2	1
P2115 bin 1 Peltigera vainioi	Lichenized	2	1	1	3	2	1	1	1	1	1	0	1	1	1	1	1
P2123 bin 17 Peltigera canina 1	Lichenized	3	2	1	2	2	1	0	0	0	0	1	0	1	1	2	1
P2152 bin 6 Peltigera soredians	Lichenized	2	2	1	3	2	1	0	0	0	0	0	0	1	1	1	1
P2162 bin 10 Peltigera erioderma 1	Lichenized	2	2	1	4	3	1	2	1	1	1	0	0	1	1	1	1
P2164 bin 3 Peltigera globulata	Lichenized	2	1	1	3	2	1	0	0	0	0	1	0	1	1	2	1
P2170 bin 4 Peltigera degenii	Lichenized	3	2	1	2	2	1	3	2	2	2	0	0	1	1	1	1
P2180 bin 2 Peltigera ponojensis/monticola 1a	Lichenized	3	1	1	2	2	1	0	0	0	0	1	0	1	1	2	1
P2213 bin 24 Peltigera canina 1	Lichenized	2	2	1	2	2	1	0	0	0	0	0	0	1	1	2	1
P2224 bin 14 Peltigera neocanina 3	Lichenized	2	1	1	3	2	1	1	1	1	1	0	0	1	1	1	1
P3034 bin 5 Peltigera occidentalis	Lichenized	2	2	1	3	2	1	2	1	1	1	0	0	1	1	1	1
P3068 bin 7 Peltigera clathrata	Lichenized	3	1	1	2	2	1	2	1	1	1	0	0	1	1	0	1
P330 bin 5 Peltigera truculenta	Lichenized	4	2	1	3	3	1	1	1	1	1	0	0	1	1	1	1
P5023 bin 4 Peltigera scabrosa	Lichenized	2	1	1	3	2	1	1	1	1	1	0	0	1	1	0	1
P539 bin 14 Peltigera hymenina	Lichenized	2	1	1	3	3	1	1	1	1	1	0	0	1	1	1	1
P607 bin 11 Peltigera sp. 3	Lichenized	3	1	1	2	2	1	1	1	1	1	0	0	1	1	1	1
P6447 bin 3 Peltigera collina	Lichenized	3	2	1	2	2	1	0	0	0	0	0	0	1	1	2	1
P6465 bin 9 Peltigera appalachiensis	Lichenized	3	1	1	3	2	1	2	1	1	1	0	0	1	1	1	1
P6524 bin 1 Peltigera praetextata	Lichenized	3	1	1	4	3	1	1	1	1	1	0	0	1	1	1	1
P6600 bin 4 Peltigera canina 2	Lichenized	4	1	1	2	2	1	2	1	1	1	0	0	1	1	1	1
P6602 bin 13 Peltigera borealis	Lichenized	3	1	1	3	2	1	1	1	1	1	0	0	1	1	1	1
P6620 bin 4 Peltigera neopolydactyla	Lichenized	2	1	1	3	2	1	1	1	1	1	0	0	1	1	0	1
P6236 bin 11 Peltigera fuscopraetextata	Lichenized	3	1	1	2	2	1	2	1	1	1	0	0	1	1	1	1
P6963 bin 9 Peltigera nana	Lichenized	2	1	1	4	3	1	1	1	1	1	0	0	1	1	0	1
P8202 bin 9 Peltigera latiloba	Lichenized	4	1	1	4	2	1	1	1	1	1	0	0	1	1	1	1
P8219 bin 29 Peltigera islandica	Lichenized	3	1	1	3	2	1	0	0	0	0	1	0	1	1	2	1
P8231 bin 15 Peltigera ponojensis/monticola 1a	Lichenized	2	1	1	2	1	1	0	0	0	0	1	0	1	1	2	1
P8256 bin 3 Peltigera didactyla 3	Lichenized	2	1	1	1	1	1	0	0	0	0	1	0	1	2	1	1
P8569 bin 1 Peltigera elisabethae	Lichenized	4	2	1	2	2	1	2	1	1	1	0	0	1	1	1	1
P8570 bin 6 Peltigera canina 1	Lichenized	4	1	1	2	2	1	2	1	1	1	0	0	1	1	1	1
P8571 bin 17 Peltigera praetextata	Lichenized	4	2	1	2	2	1	2	1	1	1	0	0	1	1	1	1
P8575 bin 3 Peltigera neckeri	Lichenized	3	2	1	3	1	1	0	1	1	1	1	0	1	1	0	1
P8577 bin 23 Peltigera aphthosa 5	Lichenized	3	1	1	2	2	1	0	0	0	0	1	0	1	1	0	1
P8580 bin 6 Peltigera canina 1	Lichenized	3	2	1	3	2	1	0	1	1	1	1	0	1	1	0	1
P8690 bin 1 Peltigera malacea 3	Lichenized	3	2	1	2	2	1	0	0	0	0	0	0	1	1	0	1
P8768 bin 2 Peltigera aff. didactyla	Lichenized	2	1	1	1	1	1	0	0	0	0	1	0	1	1	2	1
P8840 bin 1 Peltigera leucophlebia 1	Lichenized	3	2	1	3	3	1	0	0	0	0	1	0	1	1	2	1
P8857 bin 2 Peltigera borealis	Lichenized	3	1	1	2	2	1	1	1	1	1	0	0	1	1	1	1
P8926 bin 12 Peltigera malacea 2	Lichenized	4	1	1	5	3	1	2	2	2	1	0	0	1	1	0	1
P9119 bin 5 Peltigera frippii	Lichenized	3	1	1	3	2	1	1	1	1	1	0	0	1	1	0	1
P9121 bin 11 Peltigera appalachiensis	Lichenized	3	1	1	3	2	1	1	1	1	1	0	0	1	1	1	1
P943 bin 5 Peltigera extenuata 2	Lichenized	2	1	1	1	1	1	0	0	0	0	0	0	1	1	0	1
P9639 bin 5 Massalongia carnosa	Lichenized	3	1	1	2	2	1	1	1	1	1	0	0	1	1	0	1
P9728 bin 6 Peltigera malacea 2	Lichenized	3	2	1	3	2	1	2	1	1	1	0	0	1	1	0	1
P9820 bin 6 Peltigera canina 2	Lichenized	3	1	1	2	2	1	0	0	0	0	0	0	1	1	1	1
P9822 bin 12 Peltigera malacea 2	Lichenized	3	1	1	3	2	1	1	1	1	1	0	0	1	1	0	1
P9895 bin 3 Nephroma resupinatum	Lichenized	2	1	1	1	1	1	0	0	0	0	0	0	1	1	1	1
S1 bin 7 Fuscopannaria crystallifera	Lichenized	3	2	1	3	2	1	1	1	1	1	0	0	1	1	1	1
S10 bin 2 Fuscopannaria ahlneri	Lichenized	2	2	1	3	2	1	1	1	1	1	0	0	1	1	1	1
S12 bin 12 Fuscopannaria ahlneri	Lichenized	3	1	1	3	2	1	1	1	1	1	0	0	1	1	1	1
S13 bin 3 Fuscopannaria crystallifera	Lichenized	3	1	1	3	2	1	1	1	1	1	0	0	1	1	1	1
S24 bin 12 Peltigera vitikainenii	Lichenized	3	1	1	2	3	1	2	1	1	0	0	0	1	1	1	1
S27 bin 9 Peltigera vitikainenii	Lichenized	4	1	1	2	2	1	1	1	1	1	0	0	1	1	1	1
S31 bin 7 Peltigera vitikainenii	Lichenized	4	1	1	2	2	1	2	3	2	1	0	0	1	1	1	1
S32 bin 15 Peltigera vitikainenii	Lichenized	4	1	1	3	2	1	1	1	1	2	0	0	1	1	1	1
S40 bin 5 Peltigera appalachiensis	Lichenized	3	1	1	1	1	1	3	1	1	1	0	0	1	1	1	1
S43 bin 7 Peltigera appalachiensis	Lichenized	3	1	1	3	2	1	1	2	2	2	0	1	1	2	1	1
S44 bin 8 Peltigera phyllidiosa	Lichenized	2	1	1	4	2	1	1	1	1	1	0	0	1	1	1	1
S5 bin 2 Physma radians	Lichenized	1	1	1	3	2	1	1	1	1	1	0	0	1	1	1	1
S51 bin 2 Peltigera appalachiensis	Lichenized	3	1	1	3	2	1	0	1	1	1	0	0	1	1	1	1
S52 bin 4 Peltigera appalachiensis	Lichenized	3	1	1	3	2	1	2	1	1	1	0	0	1	1	1	1
S62 bin 9 Peltigera asiatica	Lichenized	3	1	1	3	2	1	1	1	1	1	0	0	1	2	1	1
S66 bin 1 Peltigera mikado	Lichenized	2	2	1	3	2	1	1	1	1	1	0	0	1	1	1	1
S67 bin 3 Peltigera borinquensis	Lichenized	2	2	1	5	2	1	2	1	1	1	0	0	1	1	1	1
S8 bin 2 Physma byrsaeum	Lichenized	2	1	1	3	2	1	1	1	1	1	0	0	1	1	1	1
S9 bin 6 Physma byrsaeum	Lichenized	2	1	1	3	2	1	1	1	1	2	0	0	1	1	1	1
PL483 bin 4 Peltigera ponojensis	Lichenized	4	1	1	3	3	1	1	1	1	1	0	0	1	1	1	1
Nostoc KVJ10 Blasia pusilla	Liverwort symbiont	2	2	1	2	2	3	1	1	1	1	1	0	1	2	5	1
Nostoc KVJ2 Blasia pusilla	Liverwort symbiont	3	2	1	2	1	1	0	0	0	0	1	0	1	1	0	1
Nostoc KVS11 Blasia pusilla	Liverwort symbiont	3	1	3	1	1	1	0	0	0	0	1	0	1	1	0	1
Nostoc sp. C052	Liverwort symbiont	3	1	1	3	3	1	2	1	1	1	0	1	1	2	1	1
Nostoc sp. KVJ20 Blasia pusilla	Liverwort symbiont	2	1	1	1	1	1	0	0	0	0	1	1	1	1	0	1
Nostoc sp. KVJ3	Liverwort symbiont	3	1	1	2	2	1	2	1	1	1	0	1	1	1	1	1
Nostoc linckia FACHB 391	NA	2	1	1	1	1	1	0	0	0	0	1	0	1	2	0	1

## Sheet: S6
Table S6. Metadata for reference sequences of ammonium permease.
Taxon label	Accession	Clade (sensu McDonald and Ward 2016)
Geobacter_sp._M21	WP_015836735.1	Rh
Chlamydomonas_reinhardtii_RHP1	XP_001695464.1	Rh
Chlorella_sp._NC64A_Rh1	JGI_21763	Rh
Caenorhabditis_elegans_RhR1	NP_504436.1	Rh
Homo_sapiens_RhAg	NP_000315.2	Rh
Rhodopirellula_baltica_2	CAD77050.1	-
Synechocystis_sp._PCC_6803_Amt3	WP_041426058.1	MEP
Synechocystis_sp._PCC_6803_Amt2	WP_010871581.1	MEP
Vibrio_parahaemolyticus_2	NP_797902.1	MEP
Vibrio_vulnificus_CMCP6_2	NP_761421.1	MEP
Synechocystis_sp._PCC_6803_Amt1	WP_010874087.1	MEP
Acidithiobacillus_caldus_AmtB	EET26822.1	MEP
Vibrio_parahaemolyticus_1	NP_798871.1	MEP
Deinococcus_radiodurans	NP_294416.1	MEP
Gloeobacter_violaceus_PCC_7421	NP_926007.1	MEP
Streptococcus_mutans_UA_159	NP_721991.1	MEP
Methanosarcina_acetivorans	WP_011024092.1	MEP
Listeria_monocytogenes_EGD-e	CAC99594.1	MEP
Staphylococcus_epidermidis_ATCC_12228	NP_765199.1	MEP
Archaeoglobus_fulgidus_Amt-1	AAB90264.1	MEP
Bactrachochytrium_dendrobatidis	BDEG_00136.2	MEPy
Neurospora_crassa_Mep1	XP_964410.1	MEPy
Saccharomyces_cerevisiae_Mep2p	NP_014257.1	MEPy
Cladonia_grayi_Mep2	AEJ07741.1	MEPy
Cryptococcus_neoformans_var._neoformans_Amt1	XP_566614.1	MEPy
Rhodobacter_capsulatus_SB_1003_amtB	ADE87110.1	MEPb
Escherichia_coli_AmtB	AAC73554.1	MEPb
Neisseria_meningitidis_MC58_AmtB	NP_273659.1	MEPb
Sulfolobus_tokodaii	WP_010978643.1	MEPa
Acidimicrobium_ferrooxidans	WP_015799374.1	MEPa
Cladonia_grayi_Mep1a	AEJ07740.1	MEPa
Physcomitrella_patens_AMT2-1	XP_001754816.1	MEPa
Selaginella_moellendorffii_AMT2-2	XP_002965440.1	MEPa
Oryza_sativa_AMT2-2	BAC65232.1	MEPa
Pinus_pinaster_AMT2-1	AHI94954.1	MEPa
Arabidopsis_thaliana_AMT2	NP_181363.1	MEPa
Methanosarcina_acetivorans_2	WP_011023814.1	-
Chlorella_sp._NC64A-3	JGI_36096	AMT_clade_3
Drosophila_melanogaster_CG6499	NP_001097800.1	AMT_clade_3
Caenorhabditis_elegans_AMT-2	NP_502496.3	AMT_clade_3
Nematostella_vectensis_6	XP_001632486.1	AMT_clade_3
Capitella_teleta_1	ELT96437.1	AMT_clade_3
Coccomyxa_sp._C-169-1	JGI_47532	AMT_clade_1
Chlamydomonas_reinhardtii_AMT1-4	XP_001693464.1	AMT_clade_1
Selaginella_moellendorffii_AMT1-1	XP_002967129.1	AMT_clade_1
Physcomitrella_patens_AMT1-1	XP_001786055.1	AMT_clade_1
Pinus_pinaster_AMT1-2	AHI94952.1	AMT_clade_1
Oryza_sativa_AMT1-1	AAL05612.1	AMT_clade_1
Arabidopsis_thaliana_AMT1-1	NP_193087.1	AMT_clade_1
Anabaena_PCC_7120_Amt1	AAF06669.1	-
Anabaena_PCC_7120_Amt4	BAB72947.1	-
Anabaena_PCC_7120_AmtB	BAB72949.1	-
Synechococcus_elongatus_PCC_7942_Amt1	ABB56474.1	-
Synechococcus_elongatus_PCC_7942_AmtB	ABB58309.1	-
Volvox_carteri_1	JGI_87801	AMT_clade_2
Caenorhabditis_elegans_AMT-1	NP_508784.1	AMT_clade_2
Nematostella_vectensis_1	XP_001630978.1	AMT_clade_2
